# Supplementary material for: GmRPS5 Promoter‐Driven CRISPR/LbCas12a Efficiently Generates Soybean Sextuple Mutants
Source: Plant Biotechnol J. 2026 Feb 5;24(5):3494–6. doi: 10.1111/pbi.70588 (PMC13110138; doi:10.1111/pbi.70588)
Supplement: Supplementary file 1 — Data S1: pbi70588‐sup‐0001‐DataS1.zip. [file PBI-24-3494-s001.zip]

Archive with 3 entries (2 files):
- pbi70588-sup-0001-DataS1/
- pbi70588-sup-0001-DataS1/pbi70588-sup-0001-Supinfo.pdf
- pbi70588-sup-0001-DataS1/pbi70588-sup-0002-TablesS1-S2-S8.xlsx
