# Supplementary material for: GmRPS5 Promoter‐Driven CRISPR/LbCas12a Efficiently Generates Soybean Sextuple Mutants
Source: Plant Biotechnol J. 2026 Feb 5;24(5):3494–6. doi: 10.1111/pbi.70588 (PMC13110138; doi:10.1111/pbi.70588)
Supplement: Supplementary file 1 — Data S1: pbi70588‐sup‐0001‐DataS1.zip. [file PBI-24-3494-s001.zip › pbi70588-sup-0001-DataS1/pbi70588-sup-0002-TablesS1-S2-S8.xlsx]

## Sheet: Table S1
Supplementary Table S1. Mutations in the six genes in each line harboring the crRNA arrays a or b
Vector	Line	Mutations in the six genes							Reads-based editing efficiency									Sorting of mutations
		BADH1	BADH3	BADH2	Lox1	Lox2	Lox3		BADH1	BADH3	BADH2	Lox1	Lox2	Lox3	Average	SD		BADH1	BADH3	BADH2	Lox1	Lox2	Lox3	No. of Ho/Bi	No. of He	No. of Chi	No. of WT
pM4a	#1	–10/–10	–6/–8	–12/–9	–7	–13	–15/–4/x		1	1	1	1	1	1	/	/		Bi	Bi	Bi	Ho	Ho	Bi	6	0	0	0
	#2	–10/–78/x	–9/–51/x	–10/–8/x	–10/–8/x	–9/–9/x	–14/–10/x		1	1	0.983562	1	1	1	/	/		Bi	Bi	Bi	Bi	Bi	Bi	6	0	0	0
	#3	–6/–8/x	–29+5/–8/x	–15/–8/x	–10/–7/x	–10/–8/x	–11/–4/x		1	1	1	1	1	1	/	/		Bi	Bi	Bi	Bi	Bi	Bi	6	0	0	0
	#4	–10/–9	–9/0	–8/–9	–9/–7	–9+1/–7	–11/–4/x		1	0.718424	1	1	1	1	/	/		Bi	He	Bi	Bi	Bi	Bi	5	1	0	0
	#5	–6/–8/x	0/–6/x	–9/–8/x	–10/–9/x	–10/–9/x	–7/–6/x		0.95562	0.689003	0.937362	0.978033	0.97659	1	/	/		Bi	He	He	Bi	Bi	Bi	4	2	0	0
	#6	–3/–86/x	–6/0/x	–8/–9/x	–10/–9/x	–10/–9/x	–23/–7/x		1	0.895265	0.901356	0.882674	1	1	/	/		Bi	He	He	He	Bi	Bi	3	3	0	0
	#7	–3/0/x	–8/0/x	–8/0	–14/–2/0	–6/0/x	–59		0.785437	0.573437	0.741201	0.865347	0.743589	1	/	/		He	He	He	He	He	Ho	1	5	0	0
	#8	0/–6/x	0/–6/x	–9/0/x	0/–10/x	–10/0/x	–8/0/x		0.82952	0.615809	0.831403	0.802039	0.862979	0.900237	/	/		He	He	He	He	He	He	0	6	0	0
	#9	–11/0	–12/0/x	–24/0/x	0/–10/x	–7/0	0/–7/x		0.5154	0.63025	0.613258	0.64413	0.523671	0.635924	/	/		He	He	He	He	He	He	0	6	0	0
	#10	0/–6/x	0/–6/x	–8/–9/x	–10/–9/x	–10/0/x	0/–7/x		0.848198	0.725969	0.877701	0.865553	0.860392	0.867401	/	/		He	He	He	He	He	He	0	6	0	0
	#11	–7/–7/0	–18/–11/0	–19/0	–10/0	–7/0	–18/–16/0		0.90027	0.855336	0.79322	0.722436	0.738577	0.894931	/	/		He	He	He	He	He	He	0	6	0	0
	#12	0/–6/x	0/–6/x	0/–9/x	0/–10/x	0/–10/x	0/–7/x		0.555416	0.297917	0.576181	0.645428	0.723497	0.541353	/	/		He	Chi	He	He	He	He	0	5	1	0
	#13	0/–7/x	0/–10/x	–9/0/x	–9/0/x	–10/0/x	0/–15/x		0.687254	0.410792	0.700233	0.71043	0.675122	0.712528	/	/		He	Chi	He	He	He	He	0	5	1	0
	#14	–7/–9/0	0/–40	–8/–10/0	–9/–9/0	–9/–6/0	–8/–7/0		0.800474	0.0244636	0.789825	0.833765	0.772997	0.794316	/	/		He	Chi	He	He	He	He	0	5	1	0
	#15	0/–5/x	0/–8/x	0/–8/x	–62/–11/x	0/–8/x	0/–7/x		0.310313	0.31269	0.287662	1	0.318132	0.23017	/	/		Chi	Chi	Chi	Bi	Chi	Chi	1	0	5	0
	#16	0/–6/x	0/–6/x	0/–9/x	0/–10/x	0/–10/x	0/–2/x		0.131614	0.0362891	0.16042	0.119328	0.218706	0.456764	/	/		Chi	Chi	Chi	Chi	Chi	He	0	1	5	0
	#17	0/–4	0/–9/x	0/–16/x	0/–9/x	0/–10/x	0/–14/x		0.0659772	0.138215	0.251754	0.438458	0.431867	0.123912	/	/		Chi	Chi	Chi	Chi	Chi	Chi	0	0	6	0
	#18	0/–9/x	0/–12	0/–19/x	0/–10/x	0/–10	0/–8/x		0.278371	0.0364555	0.129178	0.109993	0.13084	0.115167	/	/		Chi	Chi	Chi	Chi	Chi	Chi	0	0	6	0
	#19	0/–13+3/x	0/–20/x	0/–13/x	0/–9/x	0/–9/x	0/–15/x		0.167466	0.173447	0.154448	0.135521	0.138754	0.15509	/	/		Chi	Chi	Chi	Chi	Chi	Chi	0	0	6	0
	#20	0/–12/x	0/–9	0/–8/x	0/–14/x	0/–10/x	0/–18+1/x		0.2155	0.0822131	0.20172	0.164161	0.211088	0.165167	/	/		Chi	Chi	Chi	Chi	Chi	Chi	0	0	6	0
	#21	0/–25/x	0/–9/x	0/–10/x	0/–9/x	0/–6/x	0/–11/x		0.216806	0.222382	0.209546	0.191182	0.20951	0.167005	/	/		Chi	Chi	Chi	Chi	Chi	Chi	0	0	6	0
	#22	0/–35/x	0/–11/x	0/–18/x	0/–10/x	0/–6	0/–10/x		0.211772	0.199378	0.192412	0.146529	0.104114	0.136243	/	/		Chi	Chi	Chi	Chi	Chi	Chi	0	0	6	0
	#23	0/–6/x	0/–6/x	0/–8/x	0/–10/x	0/–10/x	0/–19/x		0.161377	0.105697	0.253871	0.16421	0.262475	0.334325	/	/		Chi	Chi	Chi	Chi	Chi	Chi	0	0	6	0
	#24	0/–6/x	0/–8/x	0/–23/x	0/–8/x	0/–10/x	0/–4		0.185108	0.22067	0.243111	0.207214	0.24375	0.0561239	/	/		Chi	Chi	Chi	Chi	Chi	Chi	0	0	6	0
	#25	0/–29	0/–10	0/–9/x	0/–10	0/–10/x	0/–16/x		0.0823836	0.0877559	0.154405	0.0826258	0.200288	0.111387	/	/		Chi	Chi	Chi	Chi	Chi	Chi	0	0	6	0
	#26	0/–8	0/–17/x	0/–8	0/–10	0/–18/x	0/–10/x		0.0802451	0.138659	0.0429207	0.0636318	0.0872623	0.0804216	/	/		Chi	Chi	Chi	Chi	Chi	Chi	0	0	6	0
	#27	0/–9	0/–10/x	0/–9	0/–8	0/–6/x	0/–16		0.0986784	0.0284926	0.17545	0.094743	0.166872	0.0926861	/	/		Chi	Chi	Chi	Chi	Chi	Chi	0	0	6	0
	#28	0/–6/x	0/–10/x	0/–7/x	0/–8/x	0/–8/x	0/–7/x		0.208007	0.232489	0.264732	0.211112	0.267836	0.177128	/	/		Chi	Chi	Chi	Chi	Chi	Chi	0	0	6	0
	#29	0/–9	0/–12	0/–9/x	0/–10	0/–10/x	0/–7		0.109624	0.123954	0.0911044	0.016786	0.0390104	0.0879944	/	/		Chi	Chi	Chi	Chi	Chi	Chi	0	0	6	0
	#30	0/–6	0/–10	0/–14/x	0/–9+1	0/–9	0/–22/x		0.0885775	0.123742	0.0458385	0.109835	0.126128	0.0443584	/	/		Chi	Chi	Chi	Chi	Chi	Chi	0	0	6	0
	#31	0	–51	–9/–17/x	–7/–20/x	–12/–7/x	–18/–14/0		0	1	0.851295	0.833733	0.833055	0.881224	/	/		WT	Ho	He	He	He	He	1	4	0	1
	#32	0/–6	0	0/–8	0/–10	0/–10/x	–7/0/x		0.0152723	0	0.0171162	0.013508	0.121768	0.623013	/	/		Chi	WT	Chi	Chi	Chi	He	0	1	4	1
	#33	0/–12	0	0/–9/x	0/–10/x	0/–10/x	0/–15/x		0.0878116	0	0.0671081	0.0555043	0.227696	0.542416	/	/		Chi	WT	Chi	Chi	Chi	He	0	1	4	1
	#34	0/–3/x	0/–25	0/–9/x	0/–10/x	0/–11/x	0		0.126875	0.072863	0.101988	0.0558984	0.1748	0	/	/		Chi	Chi	Chi	Chi	Chi	WT	0	0	5	1
	#35	0/–9/x	0/–8/x	0/–12	0	0/–8	0/–31/x		0.112175	0.134387	0.0650417	0	0.108291	0.0887612	/	/		Chi	Chi	Chi	WT	Chi	Chi	0	0	5	1
	#36	0/–11/x	0/–49+8	0/–9/x	0	0/–8	0/–38/x		0.0994691	0.070756	0.134477	0	0.0611242	0.0872025	/	/		Chi	Chi	Chi	WT	Chi	Chi	0	0	5	1
	#37	0/–10/x	0	0/–8/x	0/–10	0/–16+1/x	0/–18		0.14315	0	0.11464	0.0637943	0.130768	0.0532243	/	/		Chi	WT	Chi	Chi	Chi	Chi	0	0	5	1
	#38	–80	–4/0	0	0	0/–14	–33/–7/0		1	0.50676	0	0	0.480489	0.933143	/	/		Ho	He	WT	WT	He	He	1	3	0	2
	#39	0	0/–50	0/–9/x	0	0/–33/x	–84/0		0	0.0628296	0.588313	0	0.180055	0.986714	/	/		WT	Chi	He	WT	Chi	Bi	1	1	2	2
	#40	0/–7/x	0	0	0/–12	0/–77/x	0/–7		0.171394	0	0	0.0639355	0.296245	0.0739108	/	/		Chi	WT	WT	Chi	Chi	Chi	0	0	4	2
	#41	0	0	0/–35/x	0/–10	0/–10	0/–7/x		0	0	0.14638	0.0494794	0.127606	0.0360573	/	/		WT	WT	Chi	Chi	Chi	Chi	0	0	4	2
	#42	0	0	0/–10	0	0/–6	0		0	0	0.0971068	0	0.104871	0	/	/		WT	WT	Chi	WT	Chi	WT	0	0	2	4
	#43	0/–8	0	0	0	0	0/–10		0.0585022	0	0	0	0	0.0313064	/	/		Chi	WT	WT	WT	WT	Chi	0	0	2	4
	#44	0	0	0	0	0	0/–10		0	0	0	0	0	0.0920571	/	/		WT	WT	WT	WT	WT	Chi	0	0	1	5
	#45	0	0	0	0	0	0/–7		0	0	0	0	0	0.0303168	/	/		WT	WT	WT	WT	WT	Chi	0	0	1	5
	#46	0	0	0	0	0	0		0	0	0	0	0	0	/	/		WT	WT	WT	WT	WT	WT	0	0	0	6
	#47	0	0	0	0	0	0		0	0	0	0	0	0	/	/		WT	WT	WT	WT	WT	WT	0	0	0	6
	#48	0	0	0	0	0	0		0	0	0	0	0	0	/	/		WT	WT	WT	WT	WT	WT	0	0	0	6
	Average	/	/	/	/	/	/		0.339668	0.282225	0.349736	0.340438	0.372517	0.402916	0.347917	0.0401817		/	/	/	/	/	/	/	/	/	/
pM4b	#1	–87/–7/x	–48/–12/x	–17+6/–9/x	–9/–9/x	–6/–6	–11/–35		1	1	1	1	1	1	/	/		Bi	Bi	Bi	Bi	Bi	Bi	6	0	0	0
	#2	–15/–83	–6	–8/–9	–7/0	–9	–18/–7		1	1	1	0.987084	1	1	/	/		Bi	Ho	Bi	Ho	Ho	Bi	6	0	0	0
	#3	–10	–40	–8/–9	–24+5	–10	–12/–4/x		1	1	1	1	1	1	/	/		Ho	Ho	Bi	Ho	Ho	Bi	6	0	0	0
	#4	–6/0/x	0/–6/x	–8/–9/x	–9/–10/x	–9/–10/x	–23/–18/x		0.856201	0.641157	0.936759	0.924548	1	1	/	/		He	He	He	He	Bi	Bi	2	4	0	0
	#5	–6/–9/x	0/–6/x	–8/0/x	–7/–9+1/x	–9/–9/x	–89/0		0.824138	0.576134	0.802985	0.916114	0.928202	0.519906	/	/		He	He	He	He	He	He	0	6	0	0
	#6	0/–6/x	0/–6/x	–9/0/x	–8/–8/0	–33/0/x	–11/0		0.727249	0.588931	0.797535	0.851511	0.851865	0.749004	/	/		He	He	He	He	He	He	0	6	0	0
	#7	–16/0	–7/0/x	–8/0	–9/–30+19/0	–8/–7/0	–8/–7/0		0.723816	0.680541	0.744181	0.848376	0.835546	0.870515	/	/		He	He	He	He	He	He	0	6	0	0
	#8	–7/0/x	0/–9/x	–8/0/x	–62/–10/x	–12+1/–11/x	–22/–8/x		0.567635	0.0478981	0.611541	1	1	1	/	/		He	Chi	He	Bi	Bi	Bi	3	2	1	0
	#9	–6/0	0/–6/x	0/–9/x	–9/0/x	–10/–8	–23		0.546005	0.0442548	0.694454	0.858999	1	1	/	/		He	Chi	He	He	Bi	Ho	2	3	1	0
	#10	0/–6/x	0/–6/x	0/–9/x	0/–10/x	–10/0/x	0/–7/x		0.674707	0.429122	0.744362	0.747235	0.800399	0.759792	/	/		He	Chi	He	He	He	He	0	5	1	0
	#11	–8/0/x	0/–6/x	–26/–9/0	–10/–9+3/0	–12+7/–9/0	–30/–9/0		0.713436	0.2685	0.880721	0.866299	0.858459	0.88418	/	/		He	Chi	He	He	He	He	0	5	1	0
	#12	–5/–9/0	0/–6/x	–9/–10/0	–9/0	–10/0	–6/0		0.816737	0.112656	0.799988	0.693525	0.689254	0.687831	/	/		He	Chi	He	He	He	He	0	5	1	0
	#13	0/–6/x	0/–6	–21/0/x	0/–10/x	–36+8/0/x	–35+34/0/x		0.0532762	0.0149401	0.643697	0.31521	0.702929	0.728116	/	/		Chi	Chi	He	Chi	He	He	0	3	3	0
	#14	0/–6/x	0/–12/x	0/–23/x	0/–8/x	0/–10/x	0/–8/x		0.136093	0.113509	0.186376	0.169513	0.17826	0.184817	/	/		Chi	Chi	Chi	Chi	Chi	Chi	0	0	6	0
	#15	0/–10/x	0/–10	0/–8/x	0/–43+5	0/–10	0/–33/x		0.172748	0.0569702	0.167492	0.100735	0.0863659	0.15648	/	/		Chi	Chi	Chi	Chi	Chi	Chi	0	0	6	0
	#16	0/–12/x	0/–13/x	0/–21/x	0/–10/x	0/–6	0/–44+15		0.13292	0.08897	0.178192	0.227481	0.108181	0.323333	/	/		Chi	Chi	Chi	Chi	Chi	Chi	0	0	6	0
	#17	0/–13/x	0/–6/x	0/–8	0/–8	0/–15/x	0/–11/x		0.101938	0.0972298	0.0624051	0.0869813	0.117748	0.0916603	/	/		Chi	Chi	Chi	Chi	Chi	Chi	0	0	6	0
	#18	0/–6	0/–10	0/–12/x	0/–12	0/–9/x	0/–8/x		0.111257	0.102841	0.167897	0.0760916	0.229734	0.137655	/	/		Chi	Chi	Chi	Chi	Chi	Chi	0	0	6	0
	#19	0/–6/x	0/–11/x	0/–8	0/–10/x	0/–8/x	0/–4/x		0.14198	0.0876529	0.170066	0.15741	0.197108	0.0543718	/	/		Chi	Chi	Chi	Chi	Chi	Chi	0	0	6	0
	#20	0/–15/x	0/–28	0/–13/x	0/–9	0/–33/x	0/–5/x		0.290751	0.121608	0.296354	0.12388	0.392794	0.236204	/	/		Chi	Chi	Chi	Chi	Chi	Chi	0	0	6	0
	#21	0/–6/x	0/–6/x	0/–8/x	0/–6/x	0/–9/x	0/–7/x		0.133753	0.0609824	0.131717	0.110298	0.187526	0.093118	/	/		Chi	Chi	Chi	Chi	Chi	Chi	0	0	6	0
	#22	0/–6	0/–6	0/–8/x	0/–6/x	0/–10/x	0/–19/x		0.0330495	0.0374865	0.122655	0.0878985	0.1489	0.042672	/	/		Chi	Chi	Chi	Chi	Chi	Chi	0	0	6	0
	#23	0/–36/x	0/–14/x	0/–9/x	0/–9/x	0/–11/x	0/–7/x		0.326139	0.103205	0.343972	0.30645	0.384339	0.283385	/	/		Chi	Chi	Chi	Chi	Chi	Chi	0	0	6	0
	#24	0/–13/x	0/–42/x	0/–8/x	0/–9/x	0/–9/x	0/–1		0.20201	0.29714	0.157212	0.19359	0.227171	0.157216	/	/		Chi	Chi	Chi	Chi	Chi	Chi	0	0	6	0
	#25	0/–6	0/–6/x	0/–9/x	0/–33+3/x	0/–9/x	0/–13		0.106951	0.130123	0.162913	0.211099	0.214087	0.0910976	/	/		Chi	Chi	Chi	Chi	Chi	Chi	0	0	6	0
	#26	0/–6/x	0/–8/x	0/–9/x	0/–7/x	0/–8/x	0/–17/x		0.149676	0.116427	0.205963	0.135566	0.199674	0.157053	/	/		Chi	Chi	Chi	Chi	Chi	Chi	0	0	6	0
	#27	0/–11/x	0/–11	0/–21/x	0/–9	0/–9	0/–19/x		0.180589	0.130998	0.206253	0.0975567	0.11619	0.153154	/	/		Chi	Chi	Chi	Chi	Chi	Chi	0	0	6	0
	#28	0/–6/x	0/–6/x	0/–8/x	0/–9/x	0/–10/x	0/–33/x		0.130261	0.0629973	0.182394	0.105846	0.161953	0.15099	/	/		Chi	Chi	Chi	Chi	Chi	Chi	0	0	6	0
	#29	0/–8/x	0/–6/x	0/–14/x	0/–13/x	0/–19/x	0/–8/x		0.188407	0.126647	0.147953	0.173047	0.266241	0.154434	/	/		Chi	Chi	Chi	Chi	Chi	Chi	0	0	6	0
	#30	0/–2/x	0/–12/x	0/–21/x	0/–8	0/–11	0/–15		0.148805	0.200366	0.321715	0.178514	0.235815	0.168281	/	/		Chi	Chi	Chi	Chi	Chi	Chi	0	0	6	0
	#31	0/–8/x	0/–46+12/x	0/–14/x	0/–9	0/–9	0/–18		0.245831	0.31997	0.261463	0.142408	0.165713	0.122965	/	/		Chi	Chi	Chi	Chi	Chi	Chi	0	0	6	0
	#32	0/–6/x	0	0/–9/x	0/–10/x	0/–10/x	0/–7/x		0.11948	0	0.397782	0.402797	0.629279	0.679254	/	/		Chi	WT	Chi	Chi	He	He	0	2	3	1
	#33	0	0/–6	0/–8	0/–6/x	0/–8/x	0/–7/x		0	0.0140935	0.0279239	0.0709965	0.130634	0.071275	/	/		WT	Chi	Chi	Chi	Chi	Chi	0	0	5	1
	#34	0/–11/x	0/–6/x	0/–21	0/–11/x	0/–17	0		0.136939	0.0924584	0.0694125	0.0896423	0.0814289	0	/	/		Chi	Chi	Chi	Chi	Chi	WT	0	0	5	1
	#35	0/–6	0/–10/x	0/–8/x	0	0/–6	0/–17/x		0.084683	0.167377	0.0999074	0	0.0872558	0.0999218	/	/		Chi	Chi	Chi	WT	Chi	Chi	0	0	5	1
	#36	0/–16/x	0/–10	0	0/–10	0/–9	0		0.207927	0.103664	0	0.135015	0.133996	0	/	/		Chi	Chi	WT	Chi	Chi	WT	0	0	4	2
	#37	0	0	0/–9/x	0	0/–10	0		0	0	0.127652	0	0.0134308	0	/	/		WT	WT	Chi	WT	Chi	WT	0	0	2	4
	#38	0/–6	0	0	0	0/–8/x	0		0.0141515	0	0	0	0.0378624	0	/	/		Chi	WT	WT	WT	Chi	WT	0	0	2	4
	#39	0	0	0	0	0/–31/x	0		0	0	0	0	0.151975	0	/	/		WT	WT	WT	WT	Chi	WT	0	0	1	5
	#40	0	0	0	0	0	0		0	0	0	0	0	0	/	/		WT	WT	WT	WT	WT	WT	0	0	0	6
	#41	0	0	0	0	0	0		0	0	0	0	0	0	/	/		WT	WT	WT	WT	WT	WT	0	0	0	6
	#42	0	0	0	0	0	0		0	0	0	0	0	0	/	/		WT	WT	WT	WT	WT	WT	0	0	0	6
	#43	0	0	0	0	0	0		0	0	0	0	0	0	/	/		WT	WT	WT	WT	WT	WT	0	0	0	6
	#44	0	0	0	0	0	0		0	0	0	0	0	0	/	/		WT	WT	WT	WT	WT	WT	0	0	0	6
	#45	0	0	0	0	0	0		0	0	0	0	0	0	/	/		WT	WT	WT	WT	WT	WT	0	0	0	6
	#46	0	0	0	0	0	0		0	0	0	0	0	0	/	/		WT	WT	WT	WT	WT	WT	0	0	0	6
	Average	/	/	/	/	/	/		0.282599	0.196453	0.322867	0.312863	0.359789	0.321928	0.299417	0.0561546		/	/	/	/	/	/	/	/	/	/
pM8a	#1	–11/–9/x	0/–11	–83/–9	–8/–7/x	–10/–6/0	–5/–8/0		0.84446	0.474497	1	0.800485	0.832224	0.769436	/	/		He	He	Bi	He	He	He	1	5	0	0
	#2	–9/–6/x	–9/0	–10/–5/0	–9/–7	–10/0	–22/–1/0		0.844287	0.733296	0.827439	1	0.824561	0.855918	/	/		He	He	He	Bi	He	He	1	5	0	0
	#3	–91/–40	–10/–8/0	–25/–8/0	–11/–16+2/0	–8/–9/0	–33/0		1	0.723406	0.742752	0.733171	0.715735	0.639455	/	/		Bi	He	He	He	He	He	1	5	0	0
	#4	0/–6/x	0/–10/x	0/–8/x	0/–10/x	0/–10/x	–15/0/x		0.573863	0.306916	0.508936	0.51744	0.657834	0.750164	/	/		He	Chi	He	He	He	He	0	5	1	0
	#5	0/–10/x	0/–10/x	0/–7/x	–12/–9/0	–9/0/x	–10/–8/0		0.308665	0.084558	0.538708	0.829293	0.738099	0.818536	/	/		Chi	Chi	He	He	He	He	0	4	2	0
	#6	0/–35/x	0/–6/x	0/–9/x	–10/–7/x	–7/–12/x	–23/–12+5/x		0.257679	0.0653635	0.31721	0.96387	1	1	/	/		Chi	Chi	Chi	Bi	Bi	Bi	3	0	3	0
	#7	0/–7	0/–3/x	0/–14/x	0/–9/x	0/–13/x	0/–36+4		0.0958273	0.140128	0.170568	0.181706	0.236102	0.100867	/	/		Chi	Chi	Chi	Chi	Chi	Chi	0	0	6	0
	#8	0/–6	0/–16+3	0/–18/x	0/–10/x	0/–9/x	0/–19/x		0.187928	0.137831	0.200813	0.171824	0.226806	0.152037	/	/		Chi	Chi	Chi	Chi	Chi	Chi	0	0	6	0
	#9	0/–13	0/–10/x	0/–9	0/–11/x	0/–11+1	0/–9		0.127553	0.236223	0.14093	0.219318	0.138534	0.0999836	/	/		Chi	Chi	Chi	Chi	Chi	Chi	0	0	6	0
	#10	0/–32/x	0/–6	0/–20/x	0/–9/x	0/–9/x	0/–10/x		0.25088	0.140049	0.253572	0.234276	0.260951	0.174316	/	/		Chi	Chi	Chi	Chi	Chi	Chi	0	0	6	0
	#11	0/–13/x	0/–57+3/x	0/–8/x	0/–10/x	0/–9/x	0/–10/x		0.222026	0.36961	0.215147	0.209472	0.251999	0.184743	/	/		Chi	Chi	Chi	Chi	Chi	Chi	0	0	6	0
	#12	0/–40/x	0/–10/x	0/–8/x	0/–11/x	0/–9/x	0/–33/x		0.0513478	0.0908144	0.149314	0.176466	0.292258	0.400615	/	/		Chi	Chi	Chi	Chi	Chi	Chi	0	0	6	0
	#13	0/–6	0	0/–9/x	0/–10/x	0/–10/x	–15/0/x		0.0247112	0	0.0858804	0.0357663	0.201625	0.567241	/	/		Chi	WT	Chi	Chi	Chi	He	0	1	4	1
	#14	0/–16	0/–12/x	0	0/–6/x	0/–8/x	0/–5/x		0.114273	0.255312	0	0.193036	0.279439	0.186278	/	/		Chi	Chi	WT	Chi	Chi	Chi	0	0	5	1
	#15	0/–9	0/–9	0/–8	0	0/–29/x	0/–7		0.0169622	0.0166588	0.0138076	0	0.0350166	0.0148453	/	/		Chi	Chi	Chi	WT	Chi	Chi	0	0	5	1
	#16	–12/0	–10/0	–14/0	0	0	0		0.714189	0.521967	0.703416	0	0	0	/	/		He	He	He	WT	WT	WT	0	3	0	3
	#17	0	0	0/+1	0	0/–10	0/–8/x		0	0	0.0120448	0	0.0207917	0.185339	/	/		WT	WT	Chi	WT	Chi	Chi	0	0	3	3
	#18	0	0	0/–8	0	0/–10/x	0/–7/x		0	0	0.0120867	0	0.0940414	0.236862	/	/		WT	WT	Chi	WT	Chi	Chi	0	0	3	3
	Average	/	/	/	/	/	/		0.313036	0.238702	0.327368	0.348118	0.378112	0.39648	0.333636	0.0558809		/	/	/	/	/	/	/	/	/	/
pR2a	#1	–36/–41+3/x	–3/0/x	–9/–8/0	–18/–8/0	–10/0	–18/0		0.88457	0.620229	0.798678	0.80824	0.675827	0.688243	/	/		He	He	He	He	He	He	0	6	0	0
	#2	–91/–8/x	0/–6/x	–11/0/x	–49+9/0/x	–8/–11/x	–9/–5/x		1	0.156244	0.746988	0.765434	0.788685	0.802954	/	/		Bi	Chi	He	He	He	He	1	4	1	0
	#3	–21+7/–10/0	–21/–6/0	–37/0	–9/0	–9/0	0/–6		0.828078	0.841527	0.743176	0.699047	0.6852	0.295452	/	/		He	He	He	He	He	Chi	0	5	1	0
	#4	0/–6/x	0/–6/x	0/–9/x	0/–8/x	0/–11/x	0/–6/x		0.547093	0.387156	0.601188	0.596563	0.486183	0.37382	/	/		He	Chi	He	He	He	Chi	0	4	2	0
	#5	–14/–5/0	0/–6/x	0/–9/x	–9/0/x	–8/–7/0	–8/–23+26/0		0.809256	0.141438	0.360259	0.64969	0.79996	0.795303	/	/		He	Chi	Chi	He	He	He	0	4	2	0
	#6	0/–6/x	0/–6/x	0/–8/x	–8/0/x	0/–9/x	0/–7/x		0.368931	0.0494681	0.314921	0.718994	0.742301	0.534307	/	/		Chi	Chi	Chi	He	He	He	0	3	3	0
	#7	0/–8	0/–6	0/–9/x	0/–27/x	0/–34+16	0/–39/x		0.139371	0.160663	0.263252	0.261527	0.017253	0.28548	/	/		Chi	Chi	Chi	Chi	Chi	Chi	0	0	6	0
	#8	0/–6/x	0/–6	0/–9/x	0/–21/x	0/–10/x	0/–22/x		0.0730533	0.104443	0.182007	0.180021	0.184838	0.153344	/	/		Chi	Chi	Chi	Chi	Chi	Chi	0	0	6	0
	#9	0/–19/x	0/–25+2/x	0/–8	0/–17	0/–10	0/–9/x		0.218525	0.2405	0.122213	0.117342	0.124746	0.164612	/	/		Chi	Chi	Chi	Chi	Chi	Chi	0	0	6	0
	#10	0/–12/x	0/–10/x	0/–73/x	0/–6	0/–10	0/–1/x		0.194929	0.224807	0.252938	0.155234	0.24354	0.179632	/	/		Chi	Chi	Chi	Chi	Chi	Chi	0	0	6	0
	#11	0/–17/x	0/–9/x	0/–2/x	0/–9/x	0/–10/x	0/–8/x		0.215892	0.216554	0.104755	0.0869623	0.209146	0.186738	/	/		Chi	Chi	Chi	Chi	Chi	Chi	0	0	6	0
	#12	0/–14/x	0/–9/x	0/–8	0/–9	0/–23/x	0/–7/x		0.235543	0.309523	0.28036	0.15016	0.303807	0.236739	/	/		Chi	Chi	Chi	Chi	Chi	Chi	0	0	6	0
	#13	0/–24/x	0/–14/x	0/–9	0/–6	0/–19/x	0/–7		0.220051	0.238329	0.217141	0.151425	0.231922	0.0817328	/	/		Chi	Chi	Chi	Chi	Chi	Chi	0	0	6	0
	#14	0/–12/x	0/–10	0/–9	0/–9	0/–10/x	0/–23/x		0.176498	0.100998	0.186195	0.175294	0.185341	0.15982	/	/		Chi	Chi	Chi	Chi	Chi	Chi	0	0	6	0
	#15	0/–19/x	0/–25+2/x	0/–8	0/–17	0/–10	0/–9/x		0.244515	0.287541	0.12932	0.138368	0.15048	0.196553	/	/		Chi	Chi	Chi	Chi	Chi	Chi	0	0	6	0
	#16	0/–75/x	0/–90/x	0/–11/x	0/–9	0/–10	0/–14/x		0.245982	0.112408	0.204381	0.119085	0.117821	0.132781	/	/		Chi	Chi	Chi	Chi	Chi	Chi	0	0	6	0
	#17	0/–3	0/–6	0/–9/x	0/–21/x	0/–10/x	0/–22/x		0.0644793	0.118111	0.20127	0.212708	0.211148	0.187531	/	/		Chi	Chi	Chi	Chi	Chi	Chi	0	0	6	0
	#18	0/–8	0/–6	0/–9/x	0/–27	0/–34+16	0/–39/x		0.118317	0.136379	0.241446	0.15353	0.0232503	0.26176	/	/		Chi	Chi	Chi	Chi	Chi	Chi	0	0	6	0
	#19	0/–12/x	0/–6/x	0/–73/x	0/–6/x	0/–10	0/–1/x		0.226829	0.0772904	0.102443	0.237578	0.265387	0.215735	/	/		Chi	Chi	Chi	Chi	Chi	Chi	0	0	6	0
	#20	0/–12/x	0/–6/x	0/–8/x	0/–9/x	0/–10/x	0/–4		0.136424	0.139116	0.15742	0.237609	0.293937	0.0987242	/	/		Chi	Chi	Chi	Chi	Chi	Chi	0	0	6	0
	#21	0/–8	0/–6	0/–9/x	0/–7/x	0/–9/x	0/–12/x		0.0157233	0.0163018	0.193653	0.111218	0.13765	0.175614	/	/		Chi	Chi	Chi	Chi	Chi	Chi	0	0	6	0
	#22	0/–10/x	0/–6	0/–9	0/–8	0/–12	0/–8/x		0.236727	0.143066	0.116342	0.145656	0.146145	0.21731	/	/		Chi	Chi	Chi	Chi	Chi	Chi	0	0	6	0
	#23	0/–14/x	0/–13+1/x	0/–8	0/–9	0/–23/x	0/–8/x		0.220856	0.285877	0.257965	0.153616	0.288504	0.236317	/	/		Chi	Chi	Chi	Chi	Chi	Chi	0	0	6	0
	#24	0/–22/x	0/–24	0/–9/x	0/–9	0/–13/x	0		0.204956	0.09328	0.195466	0.190488	0.216457	0	/	/		Chi	Chi	Chi	Chi	Chi	WT	0	0	5	1
	#25	0/–7/x	0	0/–5	0/–9/x	0/–9/x	0/–7/x		0.134814	0	0.129134	0.23454	0.235444	0.121249	/	/		Chi	WT	Chi	Chi	Chi	Chi	0	0	5	1
	#26	0/–6	0	0/–9/x	0/–10/x	0/–10/x	0/–7/x		0.0216402	0	0.0833669	0.102481	0.219646	0.22887	/	/		Chi	WT	Chi	Chi	Chi	Chi	0	0	5	1
	#27	0/–8/x	0	0/–23/x	0/–6	0	0/–26/x		0.2131	0	0.224612	0.1139	0	0.210066	/	/		Chi	WT	Chi	Chi	WT	Chi	0	0	4	2
	#28	0	0	0/–9/x	0/–7	0/–9	0/–12/x		0	0	0.226237	0.112693	0.138739	0.19421	/	/		WT	WT	Chi	Chi	Chi	Chi	0	0	4	2
	#29	0/–8/x	0	0/–23/x	0/–6	0	0/–26/x		0.194635	0	0.212359	0.10554	0	0.201803	/	/		Chi	WT	Chi	Chi	WT	Chi	0	0	4	2
	#30	0	0	0	0	0	0		0	0	0	0	0	0	/	/		WT	WT	WT	WT	WT	WT	0	0	0	6
	#31	0	0	0	0	0	0		0	0	0	0	0	0	/	/		WT	WT	WT	WT	WT	WT	0	0	0	6
	#32	0	0	0	0	0	0		0	0	0	0	0	0	/	/		WT	WT	WT	WT	WT	WT	0	0	0	6
	#33	0	0	0	0	0	0		0	0	0	0	0	0	/	/		WT	WT	WT	WT	WT	WT	0	0	0	6
	#34	0	0	0	0	0	0		0	0	0	0	0	0	/	/		WT	WT	WT	WT	WT	WT	0	0	0	6
	#35	0	0	0	0	0	0		0	0	0	0	0	0	/	/		WT	WT	WT	WT	WT	WT	0	0	0	6
	#36	0	0	0	0	0	0		0	0	0	0	0	0	/	/		WT	WT	WT	WT	WT	WT	0	0	0	6
	#37	0	0	0	0	0	0		0	0	0	0	0	0	/	/		WT	WT	WT	WT	WT	WT	0	0	0	6
	#38	0	0	0	0	0	0		0	0	0	0	0	0	/	/		WT	WT	WT	WT	WT	WT	0	0	0	6
	#39	0	0	0	0	0	0		0	0	0	0	0	0	/	/		WT	WT	WT	WT	WT	WT	0	0	0	6
	#40	0	0	0	0	0	0		0	0	0	0	0	0	/	/		WT	WT	WT	WT	WT	WT	0	0	0	6
	#41	0	0	0	0	0	0		0	0	0	0	0	0	/	/		WT	WT	WT	WT	WT	WT	0	0	0	6
	#42	0	0	0	0	0	0		0	0	0	0	0	0	/	/		WT	WT	WT	WT	WT	WT	0	0	0	6
	#43	0	0	0	0	0	0		0	0	0	0	0	0	/	/		WT	WT	WT	WT	WT	WT	0	0	0	6
	#44	0	0	0	0	0	0		0	0	0	0	0	0	/	/		WT	WT	WT	WT	WT	WT	0	0	0	6
	Average	/	/	/	/	/	/		0.186154	0.11821	0.178397	0.179203	0.184622	0.173107	0.169949	0.0257752		/	/	/	/	/	/	/	/	/	/
pR9a	#1	–81/–8/x	–6/–49/x	–7/–8	–9/–6/x	–9	–8/–7/x		1	1	1	1	1	1	/	/		Bi	Bi	Bi	Bi	Ho	Bi	6	0	0	0
	#2	–7	–10	–8/–11	–10	–7/–11	–18+1/–8		1	1	1	1	1	1	/	/		Ho	Ho	Bi	Ho	Bi	Bi	6	0	0	0
	#3	–10/–12	–22/–20	–8/–9	–10/–8	–12/–9	–7		1	1	1	1	1	1	/	/		Bi	Bi	Bi	Bi	Bi	Ho	6	0	0	0
	#4	–11/–11/x	–46+3/–15+2/x	–30/–7/x	–8	–7/–8	–21/–8/x		1	1	1	1	1	0.915695	/	/		Bi	Bi	Bi	Ho	Bi	He	5	1	0	0
	#5	0/–13/x	–9/0/x	–9/–8/x	–28/–6/x	–22+7/–9/x	–8/–54+22/0		0.488898	0.76028	0.965049	0.961512	1	0.988962	/	/		He	He	Bi	Bi	Bi	Bi	4	2	0	0
	#6	–13/–12	–16/0/x	–9/–14	–9/–9/x	–9	–16		1	0.759305	1	0.875634	1	1	/	/		Bi	He	Bi	He	Ho	Ho	4	2	0	0
	#7	–8/–9/0	–9/0	–5/–7/x	–42+3/–8/0	–69	–10/0		0.843149	0.839863	0.830356	0.783351	1	0.733808	/	/		He	He	He	He	Ho	He	1	5	0	0
	#8	–6/0	–11/–6/0	–9/–16/0	–8/0	–8/0	–25+2/–11		0.71208	0.832383	0.843487	0.721378	0.70907	1	/	/		He	He	He	He	He	Bi	1	5	0	0
	#9	–78/–6	–38/–6/0	–9/–5/0	–10/–6/0	–11/–9/0	–8/–9/0		1	0.830778	0.78887	0.806668	0.795564	0.809257	/	/		Bi	He	He	He	He	He	1	5	0	0
	#10	0/–9/x	0/–6/x	0/–9/x	–10/–24/x	–10/0/x	0/–4/x		0.708045	0.600679	0.670656	0.802495	0.758394	0.790315	/	/		He	He	He	He	He	He	0	6	0	0
	#11	–9/0	–12/–3/0	–9/–8/0	–10/–9/0	–10/–11/0	–21+1/–7/0		0.685962	0.837854	0.835475	0.848486	0.825144	0.823232	/	/		He	He	He	He	He	He	0	6	0	0
	#12	0/–6/x	0/–6/x	0/–9/x	0/–10/x	0/–10/x	0/–4/x		0.716908	0.652302	0.754491	0.768514	0.81265	0.684825	/	/		He	He	He	He	He	He	0	6	0	0
	#13	–16/–11/0	–9/–6/0	–9/–12/0	–9/0	–9/0	–13/–9/0		0.844233	0.843953	0.821886	0.856581	0.733812	0.856759	/	/		He	He	He	He	He	He	0	6	0	0
	#14	–13/–9/0	–8/–9/0	–7/–5/0	–10/0	–16/–5/0	–10/–9+3/0		0.818554	0.815045	0.800047	0.69997	0.820506	0.812738	/	/		He	He	He	He	He	He	0	6	0	0
	#15	–9/–10/0	0/–1	–39/0	–8/–9/0	–23/0	–42/–16		0.879048	0.428786	0.823092	0.87878	0.83621	1	/	/		He	Chi	He	He	He	Bi	1	4	1	0
	#16	0/–6/x	0/–6/x	0/–23/x	0/–9/x	–9/0/x	0/–6/x		0.514996	0.440272	0.624834	0.731935	0.763317	0.487167	/	/		He	Chi	He	He	He	He	0	5	1	0
	#17	–22/0	–22/–13/0	–8/–9/0	0/–12+10	–18/–11/0	–35+5/–1/0		0.729621	0.834755	0.821143	0.205085	0.825652	0.821559	/	/		He	He	He	Chi	He	He	0	5	1	0
	#18	0/–6/x	0/–6/x	0/–9/x	0/–10/x	0/–10/x	–11/0		0.648259	0.38096	0.630583	0.686411	0.729462	0.816616	/	/		He	Chi	He	He	He	He	0	5	1	0
	#19	–9/0	0/–12	–9/–11/0	–29/–9+1/0	–18/–9/0	–19/–8/0		0.677989	0.390652	0.815346	0.832558	0.827535	0.82972	/	/		He	Chi	He	He	He	He	0	5	1	0
	#20	–13/–12	0/–42	–9/–14	0/–8	–9	–16		1	0.0458554	1	0.304356	1	1	/	/		Bi	Chi	Bi	Chi	Ho	Ho	4	0	2	0
	#21	0/–6/x	0/–6/x	0/–9/x	0/–10/x	0/–10/x	0/–7/x		0.47163	0.225727	0.411387	0.614075	0.729846	0.673975	/	/		He	Chi	Chi	He	He	He	0	4	2	0
	#22	0/–10/x	0/–29/x	–9/0/x	0/–10/x	0/–10/x	0/–1/x		0.401914	0.173961	0.737665	0.364171	0.524757	0.714082	/	/		Chi	Chi	He	Chi	He	He	0	3	3	0
	#23	0/–6/x	0/–6/x	0/–9/x	0/–10/x	0/–10/x	0/–7/x		0.403934	0.199724	0.432093	0.429587	0.580432	0.535936	/	/		Chi	Chi	Chi	Chi	He	He	0	2	4	0
	#24	0/–19	0/–16/x	–10/0/x	0/–15/x	–3/0/x	0/–19/x		0.105244	0.269256	0.64542	0.200719	0.6342	0.20809	/	/		Chi	Chi	He	Chi	He	Chi	0	2	4	0
	#25	0/–6/x	0/–6/x	0/–9/x	0/–10/x	0/–10/x	–7/–7/x		0.35336	0.146108	0.442464	0.376728	0.592693	0.915696	/	/		Chi	Chi	Chi	Chi	He	He	0	2	4	0
	#26	0/–6/x	0/–6	–80/–9/x	0/–10/x	0/–10/x	0/–4/x		0.0462742	0.0151372	1	0.0719805	0.189059	0.329771	/	/		Chi	Chi	Bi	Chi	Chi	Chi	1	0	5	0
	#27	0/–9/x	0/–7/x	0/–9/x	0/–8	–9/0/x	0/–19/x		0.193224	0.123914	0.210095	0.099033	0.640417	0.189882	/	/		Chi	Chi	Chi	Chi	He	Chi	0	1	5	0
	#28	0/–6/x	0/–11/x	0/–9/x	0/–10/x	0/–40/x	0/–22/x		0.0878865	0.0540527	0.114401	0.12158	0.275879	0.192012	/	/		Chi	Chi	Chi	Chi	Chi	Chi	0	0	6	0
	#29	0/–28/x	0/–27+1/x	0/–7/x	0/–7/x	0/–10/x	0/–4/x		0.260784	0.267841	0.232463	0.176074	0.301224	0.189036	/	/		Chi	Chi	Chi	Chi	Chi	Chi	0	0	6	0
	#30	0/–9/x	0/–3	0/–8/x	0/–8/x	0/–7/x	0/–6		0.275954	0.10162	0.274959	0.256868	0.286538	0.12638	/	/		Chi	Chi	Chi	Chi	Chi	Chi	0	0	6	0
	#31	0/–13/x	0/–11/x	0/–7/x	0/–10/x	0/–26+12/x	0/–21/x		0.279754	0.27157	0.249983	0.244035	0.290728	0.250595	/	/		Chi	Chi	Chi	Chi	Chi	Chi	0	0	6	0
	#32	0/–11/x	0/–19	0/–23/x	0/–11/x	0/–10/x	0/–8/x		0.227411	0.187406	0.224418	0.220968	0.234854	0.194437	/	/		Chi	Chi	Chi	Chi	Chi	Chi	0	0	6	0
	#33	0/–10/x	0/–18	0/–9/x	0/–10	0/–22	0/–33/x		0.1309	0.0940711	0.132419	0.0598225	0.0872567	0.133863	/	/		Chi	Chi	Chi	Chi	Chi	Chi	0	0	6	0
	#34	0/–24/x	0/–6/x	0/–14/x	0/–9/x	0/–17/x	0/–6/x		0.224498	0.0545017	0.150957	0.124908	0.193403	0.142291	/	/		Chi	Chi	Chi	Chi	Chi	Chi	0	0	6	0
	#35	0/–8/x	0/–9	0/–5/x	0/–42+3/x	0/–10/x	0/–10		0.16261	0.178029	0.117401	0.0754237	0.0460051	0.0911806	/	/		Chi	Chi	Chi	Chi	Chi	Chi	0	0	6	0
	#36	0/–6	0/–22/x	0/–9/x	0/–10/x	0/–10	0/–13/x		0.182288	0.228617	0.189459	0.184248	0.207969	0.159354	/	/		Chi	Chi	Chi	Chi	Chi	Chi	0	0	6	0
	#37	0/–8/x	0/–8/x	0/–10/x	0/–10	0/–40/x	0/–9/x		0.17966	0.201201	0.173106	0.196721	0.215413	0.140966	/	/		Chi	Chi	Chi	Chi	Chi	Chi	0	0	6	0
	#38	0/–10/x	0/–12/x	0/–9/x	0/–9/x	0/–8/x	0/–1/x		0.131791	0.21831	0.130435	0.117475	0.17636	0.154462	/	/		Chi	Chi	Chi	Chi	Chi	Chi	0	0	6	0
	#39	0/–6/x	0/–3	0/–15/x	0/–10	0/–11/x	0/–9/x		0.195653	0.0778278	0.20359	0.0902545	0.213502	0.165507	/	/		Chi	Chi	Chi	Chi	Chi	Chi	0	0	6	0
	#40	0/–6/x	0/–6/x	0/–9/x	0/–9/x	0/–9/x	0/–6/x		0.140346	0.0957284	0.136281	0.105546	0.247868	0.179485	/	/		Chi	Chi	Chi	Chi	Chi	Chi	0	0	6	0
	#41	0/–6/x	0/–6/x	0/–9/x	0/–10/x	0/–10/x	0/–17/x		0.116632	0.0786177	0.119835	0.103954	0.200075	0.124636	/	/		Chi	Chi	Chi	Chi	Chi	Chi	0	0	6	0
	#42	0/–7/x	0/–10/x	0/–9	0/–11/x	0/–10/x	0/–8/x		0.177661	0.165091	0.218264	0.189819	0.203151	0.165706	/	/		Chi	Chi	Chi	Chi	Chi	Chi	0	0	6	0
	#43	0/–10/x	0/–16/x	0/–9/x	0/–9/x	0/–9/x	0/–49/x		0.219526	0.0345081	0.316484	0.224499	0.326072	0.171782	/	/		Chi	Chi	Chi	Chi	Chi	Chi	0	0	6	0
	#44	0/–9/x	0/–6/x	0/–8	0/–10	0/–8/x	0/–14/x		0.145891	0.262022	0.120019	0.111271	0.226932	0.182245	/	/		Chi	Chi	Chi	Chi	Chi	Chi	0	0	6	0
	#45	0/–8/x	0/–3	0/–14/x	0/–11	0/–9+1/x	0/–7		0.179236	0.198365	0.200093	0.0889233	0.20183	0.0747124	/	/		Chi	Chi	Chi	Chi	Chi	Chi	0	0	6	0
	#46	0/–6/x	0/–3	0/–17/x	0/–10/x	0/–11/x	0/–17/x		0.164497	0.0619853	0.139895	0.172151	0.203937	0.158489	/	/		Chi	Chi	Chi	Chi	Chi	Chi	0	0	6	0
	#47	0/–13	0/–39/x	0/–9/x	0/–14/x	0/–11/x	0/–15		0.117662	0.278512	0.229681	0.212272	0.248403	0.113057	/	/		Chi	Chi	Chi	Chi	Chi	Chi	0	0	6	0
	#48	0/–15/x	0/–11/x	0/–9/x	0/–11/x	0/–11/x	0/–33/x		0.243481	0.271083	0.26275	0.231654	0.347297	0.246596	/	/		Chi	Chi	Chi	Chi	Chi	Chi	0	0	6	0
	#49	0/–25	0/–12	0/–10/x	0/–5/x	0/–12/x	0/–8		0.121343	0.121788	0.194393	0.177052	0.231725	0.0893929	/	/		Chi	Chi	Chi	Chi	Chi	Chi	0	0	6	0
	#50	0/–8/x	0/–6/x	0/–9/x	0/–10/x	0/–8/x	0/–31/x		0.119261	0.0657486	0.137953	0.0911443	0.154582	0.19283	/	/		Chi	Chi	Chi	Chi	Chi	Chi	0	0	6	0
	#51	0/–7+1/x	0/–6/x	0/–7/x	0/–9/x	0/–10	0/–8/x		0.0412569	0.0371511	0.209363	0.17945	0.289415	0.233978	/	/		Chi	Chi	Chi	Chi	Chi	Chi	0	0	6	0
	#52	0/–6	0/–33/x	0/–18/x	0/–9+1	0/–9	0/–13/x		0.0850019	0.206706	0.160865	0.0743027	0.0934874	0.135963	/	/		Chi	Chi	Chi	Chi	Chi	Chi	0	0	6	0
	#53	–9/–2/0	0	–2/–4/x	–6/–8+1/0	–10/–8/x	–33/–19/x		0.833127	0	0.910154	0.840768	1	1	/	/		He	WT	He	He	Bi	Bi	2	3	0	1
	#54	–11/0	0	–9/–8/0	–6/0	–9/0	–102/–8		0.769551	0	0.863201	0.761739	0.748216	1	/	/		He	WT	He	He	He	Bi	1	4	0	1
	#55	0/–6	0	0/–9/x	–12/–9/0	–6/–7/x	–10/–7/x		0.0124193	0	0.0609719	0.957463	1	0.988703	/	/		Chi	WT	Chi	Bi	Bi	Bi	3	0	2	1
	#56	–8/0/x	0	0/–9/x	0/–10/x	–27+14/0/x	0/–7/x		0.632035	0	0.188034	0.288353	0.818169	0.597605	/	/		He	WT	Chi	Chi	He	He	0	3	2	1
	#57	0/–6	0	0/–8/x	–9/0/x	0/–26/x	–7/–12/x		0.0110653	0	0.0528535	0.566982	0.362307	0.866903	/	/		Chi	WT	Chi	He	Chi	He	0	2	3	1
	#58	0/–12/x	0	0/–44+7/x	0/–10/x	0/–9/x	0/–24		0.219092	0	0.164443	0.175266	0.186365	0.101271	/	/		Chi	WT	Chi	Chi	Chi	Chi	0	0	5	1
	#59	0/–39/x	0	0/–17+5	0/–8/x	0/–42+7/x	0/–14/x		0.212529	0	0.107876	0.178161	0.212441	0.172114	/	/		Chi	WT	Chi	Chi	Chi	Chi	0	0	5	1
	#60	0/–9/x	0/–22/x	0/–23/x	0/–46+12	0	0/–39/x		0.160085	0.238546	0.183611	0.090614	0	0.296453	/	/		Chi	Chi	Chi	Chi	WT	Chi	0	0	5	1
	#61	0/–3	0/–8	0/–9/x	0	0/–9	0/–15/x		0.104233	0.1109	0.228639	0	0.130321	0.175564	/	/		Chi	Chi	Chi	WT	Chi	Chi	0	0	5	1
	#62	0	0/–3	0/–3/x	0	0/–10	0/–33/x		0	0.434577	0.512946	0	0.131088	0.400942	/	/		WT	Chi	He	WT	Chi	Chi	0	1	3	2
	#63	0	0	0/–7	0/–10/x	0/–10/x	0/–7/x		0	0	0.43249	0.0261466	0.22326	0.303177	/	/		WT	WT	Chi	Chi	Chi	Chi	0	0	4	2
	#64	0/–38	0/–3	0/–55/x	0	0	0/–8		0.0265366	0.0994003	0.239835	0	0	0.089501	/	/		Chi	Chi	Chi	WT	WT	Chi	0	0	4	2
	#65	0/–60+18/x	0	0	0/–4	0	0/–23		0.449673	0	0	0.106735	0	0.128388	/	/		Chi	WT	WT	Chi	WT	Chi	0	0	3	3
	#66	0	0	0/–7/x	0	0/–10/x	0/–7/x		0	0	0.122407	0	0.255611	0.12136	/	/		WT	WT	Chi	WT	Chi	Chi	0	0	3	3
	Average	/	/	/	/	/	/		0.392192	0.305202	0.448657	0.39004	0.483339	0.472561	0.415332	0.0668049		/	/	/	/	/	/	/	/	/	/
pR12a	#1	–9/–12/x	–39/–12/x	–14/0	–9/–32+3/x	–10/–9/x	–9/–7/x		1	0.987593	0.978651	1	0.986505	0.986267	/	/		Bi	Bi	Ho	Bi	Bi	Bi	6	0	0	0
	#2	0/–10/x	0/–6/x	–8/0/x	0/–9/x	–8/0/x	–40+15/0/x		0.814639	0.602514	0.769451	0.702511	0.837075	0.761532	/	/		He	He	He	He	He	He	0	6	0	0
	#3	–27/–3/0	–25/–12/0	–8/0	–9/–9/0	–8/–10/0	–8/0		0.853368	0.859847	0.836245	0.85788	0.831673	0.733282	/	/		He	He	He	He	He	He	0	6	0	0
	#4	0/–10/x	0/–6/x	0/–9/x	0/–8/x	0/–10/x	0/–7/x		0.582897	0.339242	0.511589	0.601206	0.724259	0.701635	/	/		He	Chi	He	He	He	He	0	5	1	0
	#5	–12/0/x	0/–6/x	–11/0/x	–11/–9/x	–10/0	–6/–11/0		0.759921	0.338201	0.80762	0.863107	0.826535	0.876832	/	/		He	Chi	He	He	He	He	0	5	1	0
	#6	0/–7/x	0/–6/x	–8/0/x	–10/–8/x	–18/0/x	–9/0/x		0.788936	0.384993	0.774464	0.856053	0.87254	0.828038	/	/		He	Chi	He	He	He	He	0	5	1	0
	#7	0/–6/x	0/–6/x	0/–9/x	0/–10/x	–10/0/x	0/–7/x		0.539415	0.263557	0.536858	0.697098	0.815688	0.845736	/	/		He	Chi	He	He	He	He	0	5	1	0
	#8	0/–6/x	0/–6/x	0/–9/x	0/–10/x	–10/0/x	0/–7/x		0.5568	0.200163	0.433225	0.705349	0.766103	0.740497	/	/		He	Chi	Chi	He	He	He	0	4	2	0
	#9	0/–29+26	0/–7+1	–8/0/x	–9/–9/x	–8/0/x	–19/–2/x		0.0255111	0.0376021	0.540701	0.899968	0.612694	0.919356	/	/		Chi	Chi	He	He	He	He	0	4	2	0
	#10	0/–6/x	0/–6/x	0/–9/x	0/–9/x	0/–10/x	–33/0/x		0.529587	0.258138	0.439815	0.687937	0.726975	0.796112	/	/		He	Chi	Chi	He	He	He	0	4	2	0
	#11	0/–6/x	0/–6/x	0/–9/x	0/–10/x	0/–10/x	–7/–6/x		0.350452	0.0818314	0.355004	0.55321	0.746221	0.89779	/	/		Chi	Chi	Chi	He	He	He	0	3	3	0
	#12	0/–6/x	0/–16/x	0/–9/x	0/–9/x	0/–9/x	–7/0/x		0.386929	0.16631	0.373769	0.657345	0.774173	0.739367	/	/		Chi	Chi	Chi	He	He	He	0	3	3	0
	#13	0/–17+1/x	0/–13/x	0/–7/x	0/–7/x	0/–7+1/x	0/–7/x		0.063551	0.0796538	0.0736719	0.0415947	0.0907424	0.0824962	/	/		Chi	Chi	Chi	Chi	Chi	Chi	0	0	6	0
	#14	0/–16/x	0/–11	0/–7/x	0/–7/x	0/–8+1/x	0/–32/x		0.0485655	0.0141997	0.0442879	0.0714838	0.0363199	0.0344428	/	/		Chi	Chi	Chi	Chi	Chi	Chi	0	0	6	0
	#15	0/–38/x	0/–6/x	0/–9/x	0/–12/x	0/–12/x	0/–34/x		0.257187	0.139167	0.167389	0.0937768	0.206752	0.114104	/	/		Chi	Chi	Chi	Chi	Chi	Chi	0	0	6	0
	#16	0/–7/x	0/–8/x	0/–13/x	0/–10/x	0/–13/x	0/–10/x		0.0579469	0.0601042	0.0996222	0.0943546	0.142109	0.137856	/	/		Chi	Chi	Chi	Chi	Chi	Chi	0	0	6	0
	#17	0/–14/x	0/–5	0/–44+20/x	0/–7	0/–11	0/–9		0.150546	0.0975429	0.157629	0.0767746	0.116508	0.0649591	/	/		Chi	Chi	Chi	Chi	Chi	Chi	0	0	6	0
	#18	0/–8/x	0/–7/x	0/–9/x	0/–8/x	0/–13/x	0/–15/x		0.21429	0.24407	0.192631	0.170204	0.274561	0.246921	/	/		Chi	Chi	Chi	Chi	Chi	Chi	0	0	6	0
	#19	0/–9/x	0/–6	0/–17/x	0/–10/x	0/–8/x	0/–36+1/x		0.192765	0.0907557	0.110677	0.142491	0.193075	0.16614	/	/		Chi	Chi	Chi	Chi	Chi	Chi	0	0	6	0
	#20	0/–6/x	0/–12/x	0/–9/x	0/–9/x	0/–10/x	0/–17		0.120901	0.0890861	0.133173	0.0824667	0.142737	0.0501192	/	/		Chi	Chi	Chi	Chi	Chi	Chi	0	0	6	0
	#21	0/–8/x	0/–22+10/x	0/–8	0/–8	0/–6	0/–7/x		0.15224	0.0748231	0.0926459	0.0580053	0.0854283	0.121991	/	/		Chi	Chi	Chi	Chi	Chi	Chi	0	0	6	0
	#22	0/–24	0/–6	0/–9/x	0/–6/x	0/–7/x	0/–23/x		0.0935187	0.0783598	0.173525	0.111375	0.154299	0.13554	/	/		Chi	Chi	Chi	Chi	Chi	Chi	0	0	6	0
	#23	0/–6	0/–6	0/–9/x	0/–10/x	0/–11/x	0/–7		0.0250467	0.0136939	0.0798334	0.0397193	0.142598	0.018764	/	/		Chi	Chi	Chi	Chi	Chi	Chi	0	0	6	0
	#24	0/–9/x	0/–8	0/–34/x	0/–10	0/–8/x	0/–6		0.135425	0.06073	0.183401	0.0553313	0.152973	0.0464061	/	/		Chi	Chi	Chi	Chi	Chi	Chi	0	0	6	0
	#25	0/–8	0/–2	0/–8/x	0/–11/x	0/–10/x	0/–10/x		0.0636364	0.0639332	0.15409	0.0999736	0.142537	0.0922054	/	/		Chi	Chi	Chi	Chi	Chi	Chi	0	0	6	0
	#26	0/–8/x	0/–8	0/–21/x	0/–8	0/–6	0/–7		0.256044	0.304378	0.347683	0.187449	0.185273	0.168023	/	/		Chi	Chi	Chi	Chi	Chi	Chi	0	0	6	0
	#27	0/–10/x	0/–32/x	0/–8/x	0/–35/x	0/–13	0/–11/x		0.104362	0.13393	0.152023	0.192386	0.110995	0.130086	/	/		Chi	Chi	Chi	Chi	Chi	Chi	0	0	6	0
	#28	0/–8/x	0/–6	0/–7/x	0/–13/x	0/–11/x	0/–1/x		0.207542	0.0949994	0.192802	0.208135	0.211172	0.185749	/	/		Chi	Chi	Chi	Chi	Chi	Chi	0	0	6	0
	#29	0/–6/x	0/–12/x	0/–5/x	0/–10/x	0/–9/x	0/–8/x		0.181655	0.229197	0.0843253	0.21917	0.246925	0.186564	/	/		Chi	Chi	Chi	Chi	Chi	Chi	0	0	6	0
	#30	0/–10	0/–11/x	0/–5/x	0/–11/x	0/–11/x	0/–19/x		0.144637	0.100833	0.224894	0.257014	0.249162	0.199209	/	/		Chi	Chi	Chi	Chi	Chi	Chi	0	0	6	0
	#31	–10/0	0	–37+1/–57+10/0	–38/0/x	–6/0	–33/–9/0		0.831932	0	0.896257	0.800494	0.876686	0.844203	/	/		He	WT	He	He	He	He	0	5	0	1
	#32	0/–6/x	0	0/–9/x	–30/0/x	–8/0/x	–11+1/–87/x		0.103175	0	0.350712	0.658336	0.705144	1	/	/		Chi	WT	Chi	He	He	Bi	1	2	2	1
	#33	0/–6/x	0	0/–9/x	0/–10/x	0/–10/x	0/–7/x		0.105461	0	0.174253	0.336643	0.530008	0.445422	/	/		Chi	WT	Chi	Chi	He	Chi	0	1	4	1
	#34	0/–11	0/–9	0	0/–8/x	0/–9	0/–9		0.0694328	0.0219196	0	0.0316828	0.0242951	0.0172631	/	/		Chi	Chi	WT	Chi	Chi	Chi	0	0	5	1
	#35	0/–11/x	0/–13/x	0/–8/x	0/–8+1	0/–9/x	0		0.07133	0.111044	0.147241	0.0430462	0.0924835	0	/	/		Chi	Chi	Chi	Chi	Chi	WT	0	0	5	1
	#36	0/–7/x	0/–28+7	0/–16/x	0/–33	0	0/–12		0.136671	0.0380997	0.16424	0.0919626	0	0.0784714	/	/		Chi	Chi	Chi	Chi	WT	Chi	0	0	5	1
	#37	0/–11	0/–11/x	0/–3	0	0/–9/x	0/–35+7/x		0.0781004	0.189707	0.0867187	0	0.195008	0.186205	/	/		Chi	Chi	Chi	WT	Chi	Chi	0	0	5	1
	#38	0/–6	0/–2	0	0/–6	0/–6	0/–14		0.0859392	0.0656351	0	0.0824542	0.0697345	0.0683802	/	/		Chi	Chi	WT	Chi	Chi	Chi	0	0	5	1
	#39	0/–9/x	0/–6/x	0/–8/x	0	0/–10	0/–10		0.0805034	0.0311231	0.0516875	0	0.0767196	0.0369012	/	/		Chi	Chi	Chi	WT	Chi	Chi	0	0	5	1
	#40	0/–6	0	0/–8	0/–10/x	0/–31	0/–23/x		0.0160365	0	0.0154615	0.0418325	0.0786236	0.0287163	/	/		Chi	WT	Chi	Chi	Chi	Chi	0	0	5	1
	#41	0/–6/x	0/–7	0	0/–12/x	0/–11/x	0/–22		0.0480927	0.0140408	0	0.109669	0.191695	0.105171	/	/		Chi	Chi	WT	Chi	Chi	Chi	0	0	5	1
	#42	0	0/–6	0	0/–9/x	0/–11/x	0/–7		0	0.0134443	0	0.0669397	0.051838	0.0136945	/	/		WT	Chi	WT	Chi	Chi	Chi	0	0	4	2
	#43	0/–7	0/–6	0/–10/x	0	0	0/–7		0.255435	0.192947	0.340556	0	0	0.246651	/	/		Chi	Chi	Chi	WT	WT	Chi	0	0	4	2
	#44	0/–3/x	0/–10/x	0/–23	0	0	0/–8/x		0.116122	0.12462	0.0959349	0	0	0.0926244	/	/		Chi	Chi	Chi	WT	WT	Chi	0	0	4	2
	#45	0	0	0/–9	0/–10/x	0/–10	0		0	0	0.0136505	0.0251585	0.0257519	0	/	/		WT	WT	Chi	Chi	Chi	WT	0	0	3	3
	Average	/	/	/	/	/	/		0.259034	0.162045	0.274631	0.301591	0.340502	0.337149	0.279159	0.0659852		/	/	/	/	/	/	/	/	/	/
pR13a	#1	–5/0	–6/0	–4/0	–10/0	–9/0	–9/–7/0		0.678673	0.803704	0.634657	0.670349	0.637009	0.800442	/	/		He	He	He	He	He	He	0	6	0	0
	#2	–23/0/x	0/–10+1/x	–26/–8/0	–10/0	–10/0	–17/–11/0		0.551525	0.493083	0.804532	0.649814	0.659264	0.805169	/	/		He	He	He	He	He	He	0	6	0	0
	#3	–6/–7/0	–53+8/0/x	–8/0	0/–2/x	–9/0	–26+3/–4/0		0.832949	0.708042	0.838757	0.593238	0.673525	0.849727	/	/		He	He	He	He	He	He	0	6	0	0
	#4	–5/0	–6/0	–4/0	–10/0	–9/0	–9/–7/0		0.673014	0.800909	0.635957	0.67468	0.65535	0.784198	/	/		He	He	He	He	He	He	0	6	0	0
	#5	–6/–7/0	–53+8/0/x	–8/0	–2/0	–9/0	–26+3/–4/0		0.809204	0.522229	0.823973	0.657582	0.682204	0.836875	/	/		He	He	He	He	He	He	0	6	0	0
	#6	0/–9/x	0/–8/x	0/–8/x	0/–9/x	0/–11/x	0/–24/x		0.736004	0.394734	0.660888	0.775379	0.788696	0.764635	/	/		He	Chi	He	He	He	He	0	5	1	0
	#7	0/–6/x	0/–6/x	0/–14/x	0/–9/x	0/–12/x	0/–23/x		0.461673	0.0512738	0.470609	0.734515	0.756694	0.727915	/	/		He	Chi	He	He	He	He	0	5	1	0
	#8	–6/–8/x	0/–6/x	–8/–6/x	0/–10/x	–7/0	–19+5/–7/x		0.778079	0.180233	0.781438	0.405456	0.649315	0.786728	/	/		He	Chi	He	Chi	He	He	0	4	2	0
	#9	–23/–11/0	0/–9	–26/–8/0	0/–9/x	–10/0	–17/–11/0		0.850469	0.0400047	0.854936	0.146118	0.742033	0.854393	/	/		He	Chi	He	Chi	He	He	0	4	2	0
	#10	0/–6/x	0/–6/x	0/–9/x	0/–10/x	0/–10/x	0/–7/x		0.432197	0.161989	0.575962	0.417996	0.588019	0.672011	/	/		Chi	Chi	He	Chi	He	He	0	3	3	0
	#11	0/–6/x	0/–6/x	0/–9/x	0/–10/x	0/–10/x	0/–7/x		0.333941	0.154546	0.41872	0.418826	0.613143	0.646976	/	/		Chi	Chi	Chi	Chi	He	He	0	2	4	0
	#12	0/–6/x	0/–6/x	0/–9/x	0/–10/x	0/–10/x	0/–7/x		0.303509	0.110232	0.365056	0.40276	0.552	0.586238	/	/		Chi	Chi	Chi	Chi	He	He	0	2	4	0
	#13	0/–8/x	0/–26+3/x	0/–9/x	0/–11	0/–9/x	0/–14/x		0.224674	0.309266	0.256308	0.137468	0.32129	0.211764	/	/		Chi	Chi	Chi	Chi	Chi	Chi	0	0	6	0
	#14	0/–10/x	0/–13/x	0/–18/x	0/–11/x	0/–9/x	0/–10		0.200984	0.240938	0.216271	0.206883	0.278999	0.0847595	/	/		Chi	Chi	Chi	Chi	Chi	Chi	0	0	6	0
	#15	0/–81/x	0/–8	0/–8/x	0/–10+1/x	0/–9+1	0/–12/x		0.252488	0.131191	0.241536	0.224084	0.121508	0.199845	/	/		Chi	Chi	Chi	Chi	Chi	Chi	0	0	6	0
	#16	0/–47/x	0/–20/x	0/–5	0/–15/x	0/–6/x	0/–23+7		0.225454	0.278073	0.0696789	0.211525	0.266198	0.0830572	/	/		Chi	Chi	Chi	Chi	Chi	Chi	0	0	6	0
	#17	0/–19+11	0/–10	0/–17/x	0/–40	0/–21	0/–11		0.114524	0.193151	0.289566	0.192693	0.206759	0.102369	/	/		Chi	Chi	Chi	Chi	Chi	Chi	0	0	6	0
	#18	0/–11	0/–13	0/–9	0/–18	0/–11	0/–18/x		0.0836943	0.114234	0.0909749	0.118816	0.158096	0.204572	/	/		Chi	Chi	Chi	Chi	Chi	Chi	0	0	6	0
	#19	0/–6	0/–3	0/–14	0/–9/x	0/–8/x	0/–1		0.132854	0.0792	0.105107	0.227152	0.322709	0.119094	/	/		Chi	Chi	Chi	Chi	Chi	Chi	0	0	6	0
	#20	0/–11/x	0/–13/x	0/–12/x	0/–10	0/–25/x	0/–32/x		0.245443	0.27935	0.228628	0.254831	0.285834	0.256761	/	/		Chi	Chi	Chi	Chi	Chi	Chi	0	0	6	0
	#21	0/–10/x	0/–13/x	0/–18/x	0/–9/x	0/–9/x	0/–10		0.202496	0.246992	0.214937	0.21462	0.23024	0.0938456	/	/		Chi	Chi	Chi	Chi	Chi	Chi	0	0	6	0
	#22	0/–8	0/–10	0/–28+5/x	0/–10/x	0/–16/x	0/–22/x		0.0808827	0.0885498	0.170599	0.12604	0.190377	0.139918	/	/		Chi	Chi	Chi	Chi	Chi	Chi	0	0	6	0
	#23	0/–19+11	0/–10	0/–17/x	0/–40	0/–21	0/–11		0.0721911	0.132142	0.202164	0.145218	0.122188	0.081338	/	/		Chi	Chi	Chi	Chi	Chi	Chi	0	0	6	0
	#24	0/–9/x	0/–33+9	0/–8	0/–17/x	0/–6/x	0/–38/x		0.150533	0.100216	0.0839639	0.148651	0.159936	0.176458	/	/		Chi	Chi	Chi	Chi	Chi	Chi	0	0	6	0
	#25	0/–6	0/–3	0/–14	0/–9/x	0/–8/x	0/–1		0.110596	0.0850089	0.0963037	0.209404	0.240605	0.102214	/	/		Chi	Chi	Chi	Chi	Chi	Chi	0	0	6	0
	#26	0/–6	0/–13	0/–18/x	0/–10/x	0/–9/x	0/–16		0.125946	0.146746	0.21556	0.220512	0.206371	0.117694	/	/		Chi	Chi	Chi	Chi	Chi	Chi	0	0	6	0
	#27	0/–47/x	0/–20/x	0/–5	0/–15/x	0/–5/x	0/–23+7		0.234965	0.249679	0.0767422	0.215416	0.207776	0.0857387	/	/		Chi	Chi	Chi	Chi	Chi	Chi	0	0	6	0
	#28	0/–12/x	0/–10	0/–8/x	0/–9	0/–10/x	0/–33/x		0.217793	0.135069	0.201027	0.124818	0.236547	0.229715	/	/		Chi	Chi	Chi	Chi	Chi	Chi	0	0	6	0
	#29	0/–1/x	0/–10/x	0/–9/x	0/–9/x	0/–9/x	0/–7/x		0.108267	0.0439649	0.10287	0.125959	0.174632	0.116094	/	/		Chi	Chi	Chi	Chi	Chi	Chi	0	0	6	0
	#30	0/–81/x	0/–8	0/–8/x	0/–10/x	0/–9+1	0/–12/x		0.236752	0.120657	0.21309	0.217296	0.100233	0.18664	/	/		Chi	Chi	Chi	Chi	Chi	Chi	0	0	6	0
	#31	0/–7/x	0/–6/x	0/–5	0/–9/x	0/–6/x	0/–7/x		0.140697	0.0402498	0.109655	0.226528	0.232844	0.128396	/	/		Chi	Chi	Chi	Chi	Chi	Chi	0	0	6	0
	#32	0/–10/x	0/–8/x	0/–23/x	0/–12/x	0/–10/x	0/–10/x		0.273212	0.0885897	0.300138	0.203863	0.267976	0.186011	/	/		Chi	Chi	Chi	Chi	Chi	Chi	0	0	6	0
	#33	–24/–7/0	–10/–22/x	–67/–12	–10/–8/0	0	–8/–7/0		0.833807	0.822651	1	0.816599	0	0.815144	/	/		He	He	Bi	He	WT	He	1	4	0	1
	#34	–60/–6	0	–14/0	–6/0	–9/–6/0	–15/0		1	0	0.695886	0.838975	0.810227	0.689617	/	/		Bi	WT	He	He	He	He	1	4	0	1
	#35	–16/–8/0	0	0/–9/x	–10/–9/0	–39+15/–9/0	–11/–8/0		0.795204	0	0.520198	0.781368	0.78967	0.800502	/	/		He	WT	He	He	He	He	0	5	0	1
	#36	0/–9	0	0/–9/x	0/–8+1/x	0/–7/x	0/–33		0.106403	0	0.228945	0.23112	0.302409	0.12869	/	/		Chi	WT	Chi	Chi	Chi	Chi	0	0	5	1
	#37	0/–6	0	0/–9/x	0/–10/x	0/–10/x	0/–4		0.02058	0	0.042155	0.0363292	0.145632	0.121184	/	/		Chi	WT	Chi	Chi	Chi	Chi	0	0	5	1
	#38	0/–6	0	0/–9/x	0/–10/x	0/–10/x	0/–7/x		0.0271045	0	0.0933306	0.158197	0.317765	0.335043	/	/		Chi	WT	Chi	Chi	Chi	Chi	0	0	5	1
	#39	0/–13/x	0	0/–20/x	0/–9/x	0/–10/x	0/–8/x		0.182405	0	0.162986	0.180062	0.190651	0.166021	/	/		Chi	WT	Chi	Chi	Chi	Chi	0	0	5	1
	#40	0	0	0/–9/x	0	0/–10/x	0/–8		0	0	0.031854	0	0.132104	0.0178735	/	/		WT	WT	Chi	WT	Chi	Chi	0	0	3	3
	#41	0	0	0	0	0/–10	0/–7/x		0	0	0	0	0.0311514	0.0273307	/	/		WT	WT	WT	WT	Chi	Chi	0	0	2	4
	#42	0	0	0	0	0	0		0	0	0	0	0	0	/	/		WT	WT	WT	WT	WT	WT	0	0	0	6
	#43	0	0	0	0	0	0		0	0	0	0	0	0	/	/		WT	WT	WT	WT	WT	WT	0	0	0	6
	#44	0	0	0	0	0	0		0	0	0	0	0	0	/	/		WT	WT	WT	WT	WT	WT	0	0	0	6
	#45	0	0	0	0	0	0		0	0	0	0	0	0	/	/		WT	WT	WT	WT	WT	WT	0	0	0	6
	#46	0	0	0	0	0	0		0	0	0	0	0	0	/	/		WT	WT	WT	WT	WT	WT	0	0	0	6
	#47	0	0	0	0	0	0		0	0	0	0	0	0	/	/		WT	WT	WT	WT	WT	WT	0	0	0	6
	#48	0	0	0	0	0	0		0	0	0	0	0	0	/	/		WT	WT	WT	WT	WT	WT	0	0	0	6
	#49	0	0	0	0	0	0		0	0	0	0	0	0	/	/		WT	WT	WT	WT	WT	WT	0	0	0	6
	#50	0	0	0	0	0	0		0	0	0	0	0	0	/	/		WT	WT	WT	WT	WT	WT	0	0	0	6
	#51	0	0	0	0	0	0		0	0	0	0	0	0	/	/		WT	WT	WT	WT	WT	WT	0	0	0	6
	Average	/	/	/	/	/	/		0.271396	0.163665	0.27698	0.261591	0.295058	0.296529	0.26087	0.049518		/	/	/	/	/	/	/	/	/	/
		For mutation types, deletions and insertions are denoted with minus (–) and plus (+) signs, respectively, followed by the number of nucleotides. Zero signifies wild-type alleles. Different alleles are separated by a slash (/). If more than three alleles are present, the remaining mutant alleles are indicated with an ‘x’. Mutations are listed in descending order based on the ratio of each allele t…

## Sheet: Table S2
Supplementary Table S2. Mutations in the six genes in each line harboring the crRNA arrays c or d
Vector	Line	Mutations in the six genes							Reads-based editing efficiency									Sorting of mutations
		BADH1	BADH2	E1	Lox1	Lox2	Lox3		BADH1	BADH2	E1	Lox1	Lox2	Lox3	Average	SD		BADH1	BADH2	E1	Lox1	Lox2	Lox3	No. of Ho/Bi	No. of He	No. of Chi	No. of WT
pM4c	#1	–7/–8/x	–36/–8/x	–7/–4/x	–16/–2/0	–15/–1+1/x	–74/–9		0.944244	0.954767	0.980885	0.984709	0.983763	1	/	/		He	Bi	Bi	Bi	Bi	Bi	5	1	0	0
	#2	–18/–9/0	–7/0	–9/–11/0	–19/–9/0	–10/–1/0	–10/0/x		0.924106	0.831126	0.901415	0.942642	0.931734	0.692776	/	/		He	He	He	He	He	He	0	6	0	0
	#3	–7/–8/0	–53	0/–10	–9/–1/0	–10/–4/x	–46+3/–46		0.84748	1	0.367439	0.852752	0.949485	1	/	/		He	Ho	Chi	He	He	Bi	2	3	1	0
	#4	0/–6/x	0/–6/x	0/–7/x	0/–13/x	0/–8	0/–12/x		0.0779177	0.0542279	0.0927174	0.128387	0.080866	0.121756	/	/		Chi	Chi	Chi	Chi	Chi	Chi	0	0	6	0
	#5	0/–6	0/–8/x	0/–4/x	0/–17+1	0/–6	0/–2		0.0759986	0.152566	0.0837635	0.125483	0.104978	0.0612127	/	/		Chi	Chi	Chi	Chi	Chi	Chi	0	0	6	0
	#6	0/–7	0/–78	0/–13/x	0/–6/x	0/–10/x	0/–7+2/x		0.0660027	0.106556	0.132679	0.142407	0.145599	0.106152	/	/		Chi	Chi	Chi	Chi	Chi	Chi	0	0	6	0
	#7	0/–36/x	0/–42/x	0/–11/x	0/–26/x	0/–10	0/–7/x		0.219118	0.304671	0.205669	0.290095	0.170047	0.174404	/	/		Chi	Chi	Chi	Chi	Chi	Chi	0	0	6	0
	#8	0/–35	0/–7	0/–14	0/–8/x	0/–10	0/–15		0.0659743	0.0602125	0.0485418	0.124514	0.0699301	0.0558898	/	/		Chi	Chi	Chi	Chi	Chi	Chi	0	0	6	0
	#9	0/–5/x	0/–6	0/–4	0/–7/x	0/–27/x	0/–9/x		0.203431	0.129865	0.0971506	0.184752	0.248177	0.122132	/	/		Chi	Chi	Chi	Chi	Chi	Chi	0	0	6	0
	#10	0/–35/x	0/–8/x	0/–37/x	0/–33	0/–11	0/–3		0.197644	0.150966	0.159378	0.140984	0.10809	0.0597023	/	/		Chi	Chi	Chi	Chi	Chi	Chi	0	0	6	0
	#11	0/–7/x	0/–7/x	0/–4/x	0/–10/x	0/–6/x	0/–5		0.393292	0.336154	0.419535	0.372639	0.364904	0.0210318	/	/		Chi	Chi	Chi	Chi	Chi	Chi	0	0	6	0
	#12	0/–11/x	0/–7/x	0/–7/x	0/–1/x	0/–6/x	0/–46+3/x		0.131	0.10471	0.101165	0.0558536	0.119022	0.098506	/	/		Chi	Chi	Chi	Chi	Chi	Chi	0	0	6	0
	#13	0/–10/x	0/–8/x	0/–7/x	0/–19/x	0/–11	0/–9/x		0.153363	0.156246	0.0884329	0.160664	0.104018	0.151687	/	/		Chi	Chi	Chi	Chi	Chi	Chi	0	0	6	0
	#14	0/–13/x	0/–30/x	0/–4	0/–10/x	0/–10	0/–8/x		0.212262	0.0552682	0.18995	0.273558	0.143719	0.158038	/	/		Chi	Chi	Chi	Chi	Chi	Chi	0	0	6	0
	#15	0/–6/x	0/–8/x	0/–4/x	0/–10/x	0/–13/x	0/–5/x		0.069712	0.0549644	0.191763	0.223754	0.271698	0.0895499	/	/		Chi	Chi	Chi	Chi	Chi	Chi	0	0	6	0
	#16	0/–10/x	0/–21+1/x	0/–12/x	0/–9/x	0/–10/x	0/–5/x		0.256147	0.260314	0.252049	0.313296	0.298097	0.125661	/	/		Chi	Chi	Chi	Chi	Chi	Chi	0	0	6	0
	#17	0/–6/x	0/–8/x	0/–4/x	0/–22/x	0/–9/x	0/–5/x		0.172374	0.114361	0.192727	0.26057	0.289625	0.141165	/	/		Chi	Chi	Chi	Chi	Chi	Chi	0	0	6	0
	#18	0/–8/x	0/–19/x	0/–4/x	0/–9/x	0/–8/x	0/–5/x		0.193673	0.111417	0.191381	0.236207	0.169028	0.149301	/	/		Chi	Chi	Chi	Chi	Chi	Chi	0	0	6	0
	#19	0/–16/x	0/–40/x	0/–19/x	0/–16/x	0/–10/x	0/–12/x		0.265159	0.295703	0.246815	0.314168	0.284078	0.22035	/	/		Chi	Chi	Chi	Chi	Chi	Chi	0	0	6	0
	#20	0/–6/x	0/–6/x	0/–25/x	0/–11	0/–19	0/–5/x		0.105743	0.146124	0.179937	0.179524	0.158657	0.159948	/	/		Chi	Chi	Chi	Chi	Chi	Chi	0	0	6	0
	#21	–10/–12	–28/–11	–4/–8	–66	0	–9/0/x		1	1	1	1	0	0.580728	/	/		Bi	Bi	Bi	Ho	WT	He	4	1	0	1
	#22	0/–17	0/–11	–4/–10/x	0/–8/x	0	0/–5/x		0.0674761	0.0569955	0.976623	0.134074	0	0.0478323	/	/		Chi	Chi	Bi	Chi	WT	Chi	1	0	4	1
	#23	0/–10	0	0/–4/x	0/–19/x	–1/0/x	0/–4		0.0655939	0	0.110124	0.179382	0.575012	0.0422782	/	/		Chi	WT	Chi	Chi	He	Chi	0	1	4	1
	#24	0/–14/x	0/–1+1	0/–10/x	0/–14/x	0/–10/x	0/–9		0.161739	0.0132304	0.19202	0.308673	0.357279	0.0949594	/	/		Chi	WT	Chi	Chi	Chi	Chi	0	0	5	1
	#25	0/–7/x	0/–6/x	0/–7/x	0/–27+2/x	0/–23/x	0		0.114546	0.232988	0.109704	0.14937	0.153593	0	/	/		Chi	Chi	Chi	Chi	Chi	WT	0	0	5	1
	#26	0/–8/x	0	0/–10	0/–9/x	0/–10/x	0/–46+3		0.036368	0	0.0193955	0.0399478	0.0454918	0.0343729	/	/		Chi	WT	Chi	Chi	Chi	Chi	0	0	5	1
	#27	0/–22/x	0	0/–4/x	0/–10/x	0/–13/x	0/–23/x		0.251936	0	0.176622	0.266456	0.253422	0.222474	/	/		Chi	WT	Chi	Chi	Chi	Chi	0	0	5	1
	#28	0/–12	0	0/–4	0/–6	0	0/–7/x		0.0868429	0	0.110195	0.102106	0	0.123779	/	/		Chi	WT	Chi	Chi	WT	Chi	0	0	4	2
	#29	0	0/–8/x	0/–7	0	0	0/–7/x		0	0.121796	0.0564583	0	0	0.0348556	/	/		WT	Chi	Chi	WT	WT	Chi	0	0	3	3
	#30	0/–36	0	0/–3	0	0	0		0.129155	0	0.103558	0	0	0	/	/		Chi	WT	Chi	WT	WT	WT	0	0	2	4
	#31	0	0	–5/0	0	0	0		0	0	0.50355	0	0	0	/	/		WT	WT	He	WT	WT	WT	0	1	0	5
	#32	0	0	0	0	0/–12/x	0		0	0	0	0	0.117795	0	/	/		WT	WT	WT	WT	Chi	WT	0	0	1	5
	#33	0	0	0/–5	0	0	0		0	0	0.0510451	0	0	0	/	/		WT	WT	Chi	WT	WT	WT	0	0	1	5
	#34	0	0	0/–4	0	0	0		0	0	0.0146066	0	0	0	/	/		WT	WT	Chi	WT	WT	WT	0	0	1	5
	Average	/	/	/	/	/	/		0.220244	0.200154	0.251391	0.249617	0.220533	0.173251	0.219198	0.0297938		/	/	/	/	/	/	/	/	/	/
pM4d	#1	0/–6/x	–8/0/x	–86/–1/x	–8/–2/x	–11/–10/x	–43/0/x		0.551496	0.588006	1	0.738065	0.704782	0.649444	/	/		He	He	Bi	He	He	He	1	5	0	0
	#2	–8/–8/0	–32/–7/0	–57/–6	–9/0	–8/–6/0	–9/–8/0		0.821211	0.843557	1	0.826049	0.809752	0.834953	/	/		He	He	Bi	He	He	He	1	5	0	0
	#3	0/–10/x	–8/0/x	–86/–1/x	–8/–2/0	–11/–10/0	–43/0/x		0.713923	0.734366	1	0.81842	0.836805	0.766505	/	/		He	He	Bi	He	He	He	1	5	0	0
	#4	–8/–8/0	–32/–7/0	–57/–6	–9/0	–8/–6/0	–9/–8/0		0.81892	0.840249	1	0.811777	0.807605	0.823367	/	/		He	He	Bi	He	He	He	1	5	0	0
	#5	–8/0/x	0/–7/x	0/–4/x	–10/0	–41/–13/0	0/–9/x		0.712694	0.600744	0.64029	0.688381	0.740539	0.667212	/	/		He	He	He	He	He	He	0	6	0	0
	#6	0/–6/x	0/–8/x	–4/–13/x	0/–10/x	0/–9/x	0/–5/x		0.78491	0.743472	0.845903	0.801527	0.577959	0.474105	/	/		He	He	He	He	He	He	0	6	0	0
	#7	0/–4	0/–19+19	0/–4	–29/–7/0	–13/0	0/–29		0.354386	0.383421	0.0353066	0.785009	0.598323	0.438413	/	/		Chi	Chi	Chi	He	He	Chi	0	2	4	0
	#8	0/–10	0/–8	0/–10/x	0/–18/x	0/–9/x	0/–7/x		0.16367	0.310103	0.305424	0.361665	0.323455	0.281053	/	/		Chi	Chi	Chi	Chi	Chi	Chi	0	0	6	0
	#9	0/–5/x	0/–15	0/–7/x	0/–13+1	0/–21	0/–11/x		0.199226	0.117371	0.203636	0.156842	0.145722	0.193673	/	/		Chi	Chi	Chi	Chi	Chi	Chi	0	0	6	0
	#10	0/–7/x	0/–8/x	0/–13/x	0/–45/x	0/–15/x	0/–5/x		0.30185	0.251044	0.344173	0.362367	0.29546	0.186931	/	/		Chi	Chi	Chi	Chi	Chi	Chi	0	0	6	0
	#11	0/–7/x	0/–28	0/–13	0/–7	0/–8	0/–49/x		0.193084	0.150516	0.0993931	0.148165	0.132135	0.260773	/	/		Chi	Chi	Chi	Chi	Chi	Chi	0	0	6	0
	#12	0/–14/x	0/–29/x	0/–4/x	0/–11/x	0/–2/x	0/–5/x		0.16978	0.134821	0.15286	0.243257	0.208139	0.128774	/	/		Chi	Chi	Chi	Chi	Chi	Chi	0	0	6	0
	#13	0/–6/x	0/–15	0/–7/x	0/–13+1	0/–21	0/–11/x		0.211814	0.124886	0.191963	0.155904	0.166085	0.222543	/	/		Chi	Chi	Chi	Chi	Chi	Chi	0	0	6	0
	#14	0/–7/x	0/–28	0/–13	0/–7	0/–8	0/–49/x		0.197381	0.113978	0.0749363	0.122607	0.117352	0.245241	/	/		Chi	Chi	Chi	Chi	Chi	Chi	0	0	6	0
	#15	0/–5/x	0/–7/x	0/–4	0/–12	0/–6	0/–22/x		0.122933	0.117976	0.0909725	0.101362	0.0743343	0.132621	/	/		Chi	Chi	Chi	Chi	Chi	Chi	0	0	6	0
	#16	0/–10	0/–8	0/–10/x	0/–18/x	0/–9/x	0/–7/x		0.0985963	0.202858	0.191513	0.259192	0.228742	0.18757	/	/		Chi	Chi	Chi	Chi	Chi	Chi	0	0	6	0
	#17	0/–7/x	0/–13/x	0/–4	0/–11	0/–10	0/–8/x		0.187172	0.190152	0.173826	0.107415	0.12966	0.196785	/	/		Chi	Chi	Chi	Chi	Chi	Chi	0	0	6	0
	#18	–12/0	–14/0	–17/–8/0	0/–36+15	0	–5/–75/0		0.982672	0.964537	0.979675	0.0202489	0	0.93519	/	/		Ho	Ho	Bi	Chi	WT	He	3	1	1	1
	#19	–7/0/x	0	–1/0/x	–11/–8/x	–11/–6	0/–5		0.690101	0	0.642872	1	1	0.368717	/	/		He	WT	He	Bi	Bi	Chi	2	2	1	1
	#20	0/–7	0	–4/0/x	–10/0/x	0/–11/x	0/–5		0.10731	0	0.587476	0.718729	0.439743	0.0772856	/	/		Chi	WT	He	He	Chi	Chi	0	2	3	1
	#21	–7/–6/0	0	–4/0	0	–10/0	–13/0		0.761797	0	0.775749	0	0.663261	0.663339	/	/		He	WT	He	WT	He	He	0	4	0	2
	#22	0	0/–8/x	–4/0/x	0	–9/0	0/–5/x		0	0.398596	0.617498	0	0.649054	0.382673	/	/		WT	Chi	He	WT	He	Chi	0	2	2	2
	#23	0/–13+9	0/–35/x	0/–7/x	0	0	0/–5/x		0.114327	0.252764	0.211237	0	0	0.202356	/	/		Chi	Chi	Chi	WT	WT	Chi	0	0	4	2
	#24	0/–6	0/–6/x	0/–14/x	0	0	0/–11		0.199985	0.197895	0.210505	0	0	0.0944459	/	/		Chi	Chi	Chi	WT	WT	Chi	0	0	4	2
	#25	0/–12	0/–14	0/–17/x	0	0	0/–5		0.192658	0.116935	0.22717	0	0	0.103695	/	/		Chi	Chi	Chi	WT	WT	Chi	0	0	4	2
	#26	0/–5/x	0/–8	0/–4/x	0	0	0/–9/x		0.176573	0.174821	0.121359	0	0	0.183292	/	/		Chi	Chi	Chi	WT	WT	Chi	0	0	4	2
	#27	0/–8/x	0/–8	0/–4/x	0	0	0/–9/x		0.153629	0.158739	0.121182	0	0	0.140876	/	/		Chi	Chi	Chi	WT	WT	Chi	0	0	4	2
	#28	0/–6	0/–6/x	0/–14/x	0	0	0/–11		0.158038	0.142241	0.147034	0	0	0.073263	/	/		Chi	Chi	Chi	WT	WT	Chi	0	0	4	2
	#29	0/–13+9	0/–35/x	0/–7/x	0	0	0/–7/x		0.109645	0.225374	0.178315	0	0	0.194122	/	/		Chi	Chi	Chi	WT	WT	Chi	0	0	4	2
	#30	0/–22/x	0	0/–7/x	0	0	0/–5/x		0.198537	0	0.175234	0	0	0.147366	/	/		Chi	WT	Chi	WT	WT	Chi	0	0	3	3
	#31	0/–22/x	0	0/–7/x	0	0	0/–5/x		0.168124	0	0.142619	0	0	0.122269	/	/		Chi	WT	Chi	WT	WT	Chi	0	0	3	3
	#32	0	0/–1+1	0	0	0/–8	0		0	0.0511794	0	0	0.173058	0	/	/		WT	Chi	WT	WT	Chi	WT	0	0	2	4
	#33	0	0	0	0	0	0		0	0	0	0	0	0	/	/		WT	WT	WT	WT	WT	WT	0	0	0	6
	Average	/	/	/	/	/	/		0.32171	0.276685	0.378428	0.279605	0.297635	0.314511	0.311429	0.0374546		/	/	/	/	/	/	/	/	/	/
		For mutation types, deletions and insertions are denoted with minus (–) and plus (+) signs, respectively, followed by the number of nucleotides. Zero signifies wild-type alleles. Different alleles are separated by a slash (/). If more than three alleles are present, the remaining mutant alleles are indicated with an ‘x’. Mutations are listed in descending order based on the ratio of each allele t…

## Sheet: Table S8
Supplementary Table S8. Analysis of mutations and the content of 2-AP in T1 plants from 8 T0 plants
Seedling	Line	T-DNA	Mutations in the six genes							Reads-based editing efficiency							Sorting of mutations							2-AP (mg/kg)
			BADH1	BADH3	BADH2	Lox1	Lox2	Lox3		BADH1	BADH3	BADH2	Lox1	Lox2	Lox3		BADH1	BADH3	BADH2	Lox1	Lox2	Lox3
pR9a-#1T0	#1	+	–81/–8/x	–6/–49/x	–7/–8	–9/–6/x	–9	–8/–7/x		1	1	1	1	1	1		Bi	Bi	Bi	Bi	Ho	Bi
pR9a-#1T1	#1-1	–	–81/–8	–49/–6	–7	–9/–6	–9	–7		1	1	1	1	1	1		Bi	Bi	Ho	Bi	Ho	Ho		0.0416761
	#1-2	–	–81/–8	–6	–7	–6	–9	–8/–7		1	1	1	1	1	1		Bi	Ho	Ho	Ho	Ho	Bi		0.0390348
	#1-3	–	–81	–49	–7	–9/–6	–9	–8/–7		1	1	1	1	1	1		Ho	Ho	Ho	Bi	Ho	Bi		0.113143
	#1-4	+	–81/–8	–15/–6	–7	–6	–9	–8		1	1	1	1	1	1		Bi	Bi	Ho	Ho	Ho	Ho		0.0782733
	#1-5	+	–8	–49	–7	–9/–6	–9	–7/–12		1	1	1	1	1	1		Ho	Ho	Ho	Bi	Ho	Bi
pR9a-#5T0	#5	+	0/–13/x	–9/0/x	–9/–8/x	–28/–6/x	–22+7/–9/x	–8/–54+22/0		0.488898	0.76028	0.965049	0.961512	1	0.988962		He	He	Bi	Bi	Bi	Bi
pR9a-#5T1	#5-1	–	0	–9	–9	–28	–22+7	–54+22		0	1	1	1	1	1		WT	Ho	Ho	Ho	Ho	Ho
	#5-2	+	0/–13	0/–12	–8	–28	–22+7	–54+22/–8		0.406505	0.442185	1	1	1	1		Chi	Chi	Ho	Ho	Ho	Bi
	#5-3	+	0	–11/–9	–8/–9	–10/–8	–9	–54+22/–8		0	1	1	1	1	1		WT	Bi	Bi	Bi	Ho	Bi
	#5-4	+	0/–13	–32+1/–9	–8/–9	–28/–8	–22+7/–9	–54+22/–8		0.398825	1	1	1	1	1		Chi	Bi	Bi	Bi	Bi	Bi
	#5-5	+	0	–9/–9	–8/–9	–28/–9	–22+7/–9	–54+22/–8		0	1	1	1	1	1		WT	Bi	Bi	Bi	Bi	Bi
pR9a-#9T0	#9	+	–78/–6	–38/–6/0	–9/–5/0	–10/–6/0	–11/–9/0	–8/–9/0		1	0.830778	0.78887	0.806668	0.795564	0.809257		Bi	He	He	He	He	He
pR9a-#9T1	#9-1	–	–78/–6	–38	–9/–5	–10/–6	–11/–9	–8		1	1	1	1	1	1		Bi	Ho	Bi	Bi	Bi	Ho
	#9-2	–	–78/–6	–38/–6	–9	–10	–9	–8/–9		1	1	1	1	1	1		Bi	Bi	Ho	Ho	Ho	Bi		0.0385263
	#9-3	+	–78/–6	–38/–6	–5/–13/x	–10/–6	–11/–9	–8		1	1	1	1	1	1		Bi	Bi	Bi	Bi	Bi	Ho		0.0347437
	#9-4	+	–78/–6	–38	–5/–13/x	–10/–6	–11/–9	–8		1	1	1	1	1	1		Bi	Ho	Bi	Bi	Bi	Ho		0.0430355
	#9-5	+	–78/–6	–38/–6	–5/–13/x	–10/–6	–11/–9	–8		1	1	1	1	1	1		Bi	Bi	Bi	Bi	Bi	Ho		0.0415183
	#9-6	+	–6	–38	–9/–5/x	–6	–11	–8/–9		1	1	1	1	1	1		Ho	Ho	Bi	Ho	Ho	Bi
	#9-7	+	–78	–38/–6	–9/–17	–10/–6	–11/–9	–8/–9		1	1	1	1	1	1		Ho	Bi	Bi	Bi	Bi	Bi
	#9-8	+	–78/–6	–38	–5/–9	–10/–6	–11/–9	–8		1	1	1	1	1	1		Bi	Ho	Bi	Bi	Bi	Ho
	#9-9	+	–78/–6	–6/0	–9/–16/x	–6	–11	–8		1	0.965706	1	1	1	1		Bi	Ho	Bi	Ho	Ho	Ho
	#9-10	+	–78	–38/–6/0	–9/–5/x	–10	–9/0	–8		1	0.983906	1	1	0.986186	1		Ho	Bi	Bi	Ho	Ho	Ho
pR9a-#10T0	#10	+	0/–9/x	0/–6/x	0/–9/x	–10/–24/x	–10/0/x	0/–4/x		0.708045	0.600679	0.670656	0.802495	0.758394	0.790315		He	He	He	He	He	He
pR9a-#10T1	#10-1	–	–3/0	0	–10/0	0	0	–9+4/–4		0.511634	0	0.510131	0	0	1		He	WT	He	WT	WT	Bi
	#10-2	–	0	0	–9/0	0	0	–4/–8+6		0	0	0.53181	0	0	1		WT	WT	He	WT	WT	Bi
	#10-3	+	–38+8/–13/0	–12/–6	–6/–14/x	–78/–10/x	–10	–11/–9		0.987667	1	1	1	1	1		Bi	Bi	Bi	Bi	Ho	Bi		0.203771
	#10-4	+	–12/–2	–10	–8/–7	–9/–6	–12/–10	–4/–9/x		1	1	1	1	1	1		Bi	Ho	Bi	Bi	Bi	Bi
	#10-5	+	–8/–43	–9/0/x	–110/–11/x	–11/–8	–8	–4/–18/x		1	0.650917	1	1	1	1		Bi	He	Bi	Bi	Ho	Bi
pR9a-#11T0	#11	+	–9/0	–12/–3/0	–9/–8/0	–10/–9/0	–10/–11/0	–21+1/–7/0		0.685962	0.837854	0.835475	0.848486	0.825144	0.823232		He	He	He	He	He	He
pR9a-#11T1	#11-1	–	–9	–6	–9	–9	–11	–7		1	1	1	1	1	1		Ho	Ho	Ho	Ho	Ho	Ho
	#11-2	–	–9	–3	–9/–8	–10	–10	–7		1	1	1	1	1	1		Ho	Ho	Bi	Ho	Ho	Ho		0.0259363
	#11-3	+	NA	–3	–8	–9	–11	–21+1		NA	1	1	1	1	1		NA	Ho	Ho	Ho	Ho	Ho
	#11-4	+	–9	–12/–3	–8	–10	–10	–21+1/–7		1	1	1	1	1	1		Ho	Bi	Ho	Ho	Ho	Bi
	#11-5	+	–9	–12/0	–8	–9	–11/0	–21+1/–7		1	0.977122	1	1	0.98011	1		Ho	Ho	Ho	Ho	Ho	Bi
	#11-6	+	NA	–12/0	–9/–8	–9/–10	–10/–11	–21+1/–7		NA	0.987932	1	1	1	1		NA	Ho	Bi	Bi	Bi	Bi
	#11-7	+	–9	–12/–3/0	–9/–8	–10/–9	–10/–11	–21+1/–7		1	0.985386	1	1	1	1		Ho	Bi	Bi	Bi	Bi	Bi
pR9a-#12T0	#12	+	0/–6/x	0/–6/x	0/–9/x	0/–10/x	0/–10/x	0/–4/x		0.716908	0.652302	0.754491	0.768514	0.81265	0.684825		He	He	He	He	He	He
pR9a-#12T1	#12-1	–	0	0	0	0/–6	0	–79/–34		0	0	0	0.46712	0	1		WT	WT	WT	He	WT	Bi
	#12-2	–	–7/0	–11/0	0	–8/0	–11/–4	–15		0.518749	0.546798	0	0.523056	1	1		He	He	WT	He	Bi	Ho
	#12-3	–	–8/0	0	0	0	–7/0	–11/0		0.533511	0	0	0	0.529839	0.541449		He	WT	WT	WT	He	He
	#12-4	+	–12/–28/x	–42/–9/x	–9+1/–45+3/x	–10/–9	–10/–8/x	–4/–12		1	1	1	1	1	1		Bi	Bi	Bi	Bi	Bi	Bi		0.0103631
	#12-5	+	–10/–6/0	–9/–3/0	–8/–9	–15/–10	–12/–7	–31/–18		0.986424	0.983918	1	1	1	1		Bi	Bi	Bi	Bi	Bi	Bi
	#12-6	+	–17/0/x	–11/–6/x	–8/–5/x	–10/–82+5/x	–12	–7/–4/x		0.774725	0.988334	1	1	1	1		He	Bi	Bi	Bi	Ho	Bi
pR9a-#22T0	#22	+	0/–10/x	0/–29/x	–9/0/x	0/–10/x	0/–10/x	0/–1/x		0.401914	0.173961	0.737665	0.364171	0.524757	0.714082		Chi	Chi	He	Chi	He	He
pR9a-#22T1	#22-1	–	–10/–12	0	–5	–10	–10	–1		1	0	1	1	1	1		Bi	WT	Ho	Ho	Ho	Ho
	#22-2	+	–12	–34	–12/–13/x	–10	–10	–1/–8/x		1	1	1	1	1	1		Ho	Ho	Bi	Ho	Ho	Bi
	#22-3	+	–12/–10/0	0	–21/–12/x	–9	–11/–9/x	–1/0/x		0.94098	0	1	1	0.84407	0.762805		He	WT	Bi	Ho	He	He
	#22-4	+	–10/0	0	–21/–13	–9/–10	–10/–11/x	–21+1/–7		0.975363	0	1	0.981641	1	1		Ho	WT	Bi	Bi	Bi	Bi
	#22-5	+	–10/0	–34	–21/–5/x	–10	–10	–1/–8		0.986944	1	1	1	1	1		Ho	Ho	Bi	Ho	Ho	Bi
	#22-6	+	–12/–10/0	0	–21	–10	–10	–1/–8		0.978909	0	1	1	1	1		Bi	WT	Ho	Ho	Ho	Bi
pM8a-#2 T0	#2	+	–9/–6/x	–9/0	–10/–5/0	–9/–7	–10/0	–22/–1/0		0.844287	0.733296	0.827439	1	0.824561	0.855918		He	He	He	Bi	He	He
pM8a-#2 T1	#2-1	+	–6/–9	–9/0	–5/–10	–9	–10	–22/–1		1	0.986277	1	1	1	1		Bi	Ho	Bi	Ho	Ho	Bi
	#2-2	+	–9	–9/0	–19/–10	–9	–10	–22/–1		1	0.986645	1	1	1	1		Ho	Ho	Bi	Ho	Ho	Bi
	#2-3	+	–9	–9/0	–10/–5	–9/–9	–10	–22/–1		1	0.98697	1	1	1	1		Ho	Ho	Bi	Bi	Ho	Bi
			For mutation types, deletions and insertions are denoted with minus (–) and plus (+) signs, respectively, followed by the number of nucleotides. Zero signifies wild-type alleles. Different alleles are separated by a slash (/). If more than three alleles are present, the remaining mutant alleles are indicated with an ‘x’. Mutations are listed in descending order based on the ratio of each allele t…
